# Supplementary material for: Microevolution from shock to adaptation revealed strategies improving ethanol tolerance and production in Thermoanaerobacter
Source: Biotechnol Biofuels. 2013 Jul 22;6:103. doi: 10.1186/1754-6834-6-103 (PMC3751872; doi:10.1186/1754-6834-6-103)
Supplement: Additional file 8 — The List of differentially expressed genes by X for at least one time points in each cluster under 0.15% (v/v) ethanol shock. [file 1754-6834-6-103-S8.xls]

## Sheet: ethanol shock raw data
Table S2 The list of differentially expressed genes by X for at least one time points in each cluster under 0.15% (v/v) ethanol shock.
geneID	operon	annotation	cog	0.5h_Log2R	0.5h_Z score	1h_Log2R	1h_Z score	2h_Log2R	2h_Z score	4h_Log2R	4h_Z score
GR_Teth5140547		binding-protein-dependent transport systems inner membrane component	EP	-0.454205	-0.779257	-0.0647239	-0.10751	-1.67348	-2.86107	-1.43127	-2.5626
GR_Teth5140548_r				-0.7111	-1.2299	-0.223071	-0.357319	-1.54728	-2.65871	-1.62039	-2.74239
GR_Teth5140549		oligopeptide/dipeptide ABC transporter, ATPase subunit	EP	-0.743891	-1.40252	-0.0351196	-0.0671226	-1.69603	-3.10479	-1.19121	-2.25401
GR_Teth5140550		oligopeptide/dipeptide ABC transporter, ATPase subunit	E	-0.42055	-0.809966	-0.418231	-0.726151	-0.986502	-1.76226	-1.15999	-2.18179
GR_Teth5140772		cysteine desulfurase	E	1.28295	2.53777	0.658394	1.20513	-0.118961	-0.227825	0.0135838	0.025812
GR_Teth5141360		ABC transporter related	V	0.403098	0.796494	0.374832	0.73295	-1.36482	-2.68097	-0.481335	-0.938585
Teth5140008	Operon260	hypothetical protein	M	-0.491068	-0.929061	-0.292638	-0.531606	-1.3796	-2.58848	-1.39715	-2.62276
Teth5140012	Operon311	acetolactate synthase, small subunit	E	-1.49805	-2.94967	-0.742887	-1.43886	-1.36132	-2.67254	-1.72656	-3.19671
Teth5140013	Operon311	ketol-acid reductoisomerase	EH			-1.15144	-2.26849	-0.165555	-0.328834	-1.71114	-3.33078
Teth5140015	Operon311	3-isopropylmalate dehydratase large subunit	E	0.371692	0.725795	-0.47463	-0.917759	-1.10389	-2.14122	-1.36949	-2.63403
Teth5140017	Operon311	3-isopropylmalate dehydrogenase	CE	-2.08648	-4.17025	-1.25124	-2.47913	0.239294	0.474648	-1.69955	-3.3495
Teth5140037	Operon400	CrcB protein		-0.728405	-1.38277	-0.0952493	-0.176538	-1.32027	-2.45581	-0.611702	-1.15476
Teth5140041		hypothetical protein		0.472052	0.93325	0.037961	0.0710699	-0.71569	-1.33672	-1.35841	-2.65297
Teth5140045	Operon345	protein of unknown function DUF395, YeeE/YedE	R	0.384438	0.56386	-0.052232	-0.0807721	-0.447246	-0.614881	-1.86024	-2.54521
Teth5140046	Operon345	SirA family protein	O	0.478653	0.655833	-0.285453	-0.434155	-0.379446	-0.520206	-1.68213	-2.13926
Teth5140047	Operon345	protein of unknown function DUF395, YeeE/YedE	R	0.550009	0.724536	-0.0259558	-0.0348462	-0.310991	-0.383777	-2.12429	-2.31129
Teth5140048		FAD-dependent pyridine nucleotide-disulphide oxidoreductase	O	0.574523	0.976336	-0.245433	-0.402108	-0.348956	-0.571199	-2.30055	-3.37558
Teth5140050	Operon344	DNA-3-methyladenine glycosylase I	L	-0.0644989	-0.113361	0.382556	0.630942	-1.82174	-2.73334	-0.41916	-0.65633
Teth5140052	Operon343	Orn/Lys/Arg decarboxylase, major region	E	-0.594372	-1.16116	-0.47959	-0.935344	-1.33714	-2.6145	-1.67161	-3.27136
Teth5140069	Operon375			-1.32718	-2.65435			-1.28367	-2.48857	-1.60305	-2.78047
Teth5140070		hypothetical protein		-0.326806	-0.638409	0.0695939	0.137297	-0.532989	-1.00697	-1.68165	-3.02047
Teth5140072	Operon376	hypothetical protein		0.360293	0.709208	0.0679056	0.118211	-1.13525	-2.17383	-0.650114	-1.24399
Teth5140085		hypothetical protein	S	0.192327	0.373076	0.00773039	0.0115997	0.349875	0.5821	-2.21806	-3.16225
Teth5140086		hypothetical protein		0.056342	0.106936	0.151523	0.270189	0.555355	0.92179	-1.87152	-2.93745
Teth5140089	Operon61	transcription termination factor Rho	K	-0.91701	-1.3444	0.0880549	0.0891486	1.01104	1.07221	-1.82237	-2.04136
Teth5140091	Operon61	thymidine kinase	F	-0.565491	-1.02754	-0.0612631	-0.104425	0.60826	0.957665	-1.91141	-2.87636
Teth5140092	Operon61	hypothetical protein	R	-0.501563	-0.789759	-0.197578	-0.261009	0.687209	0.843501	-1.97034	-2.4606
Teth5140093	Operon61	HemK family modification methylase	J	-0.591335	-1.0522	-0.0575884	-0.0859046	0.420364	0.600511	-1.48404	-2.44069
Teth5140094	Operon61	peptide chain release factor 1	J	-0.301481	-0.416918	-0.36241	-0.452625	0.276887	0.330052	-1.65325	-2.21832
Teth5140096	Operon60	Sua5/YciO/YrdC/YwlC family protein	J	-0.647972	-1.07742	-0.548785	-0.952196	-0.0229577	-0.0343936	-1.41421	-2.36818
Teth5140103	Operon59	UDP-N-acetylglucosamine 1-carboxyvinyltransferase	M	0.666844	1.32511	0.157421	0.303499	-1.3397	-2.57571	-0.910458	-1.73746
Teth5140105		pyruvate phosphate dikinase, PEP/pyruvate-binding	G	-0.356416	-0.691244	0.478874	0.929747	-0.243121	-0.45756	-1.29226	-2.42201
Teth5140112	Operon57	rod binding protein-like protein	MNO	-0.515826	-1.00398	-0.412975	-0.81787	-0.543982	-1.01958	-1.18627	-2.23852
Teth5140119	Operon55	hypothetical protein	R	0.09631	0.169038	0.637218	1.22365	0.0441072	0.056983	-1.12855	-2.10449
Teth5140131	Operon50	sigma-54 factor interaction domain-containing protein	KT	-0.200666	-0.394508	-0.42663	-0.837853	-1.59008	-2.94607	-0.790306	-1.48226
Teth5140145	Operon47	iron-containing alcohol dehydrogenase	C	1.3926	2.74922	0.346811	0.676899	-0.215334	-0.415433	-0.517692	-0.998853
Teth5140146	Operon47	NADH:flavin oxidoreductase/NADH oxidase	C	1.34947	2.63541	0.934819	1.86964	-1.24687	-2.35974	-0.751988	-1.41137
Teth5140168	Operon42	RpiR family transcriptional regulator	K	-0.223963	-0.418892	0.0772706	0.117519	0.815578	1.21801	-1.44386	-2.6232
Teth5140169	Operon42	PTS system, glucose subfamily, IIA subunit	G			-0.488547	-0.960379	-0.146719	-0.283231	-1.21007	-2.36147
Teth5140170	Operon42	phosphotransferase system, EIIC		-0.568744	-1.11953	-0.17278	-0.342701	-0.742905	-1.43849	-1.09593	-2.12137
Teth5140185		aminotransferase, class I and II	E	-0.300254	-0.586183	0.0291136	0.0546184	-0.777013	-1.50732	-1.44451	-2.77003
Teth5140186		AsnC family transcriptional regulator	K	-0.199672	-0.38389	0.165845	0.31816	-1.63761	-3.14022	-1.65777	-3.06398
Teth5140189	Operon83	ABC transporter related	P	0.047213	0.0896416	-0.344814	-0.639607	-0.572119	-0.981483	-1.18806	-2.16316
Teth5140190	Operon83	cobalt ABC transporter, inner membrane subunit CbiQ	P	0.0382244	0.0674109	-0.385533	-0.694408	-0.589455	-0.996448	-1.31084	-2.24167
Teth5140191	Operon83	hypothetical protein		0.215051	0.40391	-0.448444	-0.846733	-0.158665	-0.295722	-1.7613	-3.21172
Teth5140192	Operon83	cobalt transport protein CbiM	P	-0.28674	-0.508174	-0.228462	-0.403489	-1.26104	-2.3468	-1.61651	-2.69158
Teth5140193	Operon83	nickel responsive regulator	K	-0.0133043	-0.0245216	-0.309999	-0.554695	-0.287912	-0.507092	-1.60826	-2.53588
Teth5140204	Operon80	nuclease SbcCD, D subunit	L	0.00406527	0.00735066	0.634372	1.04541	1.86058	2.50837	-0.110388	-0.201708
Teth5140214	Operon77	hypothetical protein	S	-0.0497853	-0.0908296	0.41517	0.685004	-1.06884	-1.84428	-2.16035	-3.93721
Teth5140217	Operon76	hypothetical protein		-0.224723	-0.4207	-0.103463	-0.198924	-1.17912	-2.17515	-2.2168	-3.93931
Teth5140218	Operon76	dehydrogenase (flavoprotein)-like protein	C	-0.249736	-0.462011	0.0703495	0.135689	-0.38929	-0.741435	-1.92689	-3.09715
Teth5140219	Operon76	dehydrogenase (flavoprotein)-like protein	C	-0.765351	-1.46615	0.101415	0.200889	-1.09914	-2.14221	-1.75341	-3.27381
Teth5140222	Operon75	periplasmic binding protein/LacI transcriptional regulator	G			-1.06157	-2.06552	-0.871012	-1.71436	-1.52399	-3.0019
Teth5140223	Operon75	integral membrane sensor signal transduction histidine kinase				-2.3335	-4.60836	-1.06208	-2.07151	-1.69758	-3.27096
Teth5140226	Operon75	ABC-type xylose transport system periplasmic component-like protein	G	0.341541	0.63332	-0.00338652	-0.00588632	0.104255	0.149174	-2.71072	-4.14164
Teth5140227	Operon75	ABC transporter related	G	-0.178084	-0.356169	-0.102876	-0.193227	-0.930434	-1.72867	-2.1835	-3.75668
Teth5140228	Operon75	monosaccharide-transporting ATPase	G	0.566556	1.08833	0.0878091	0.165265	-0.539081	-0.941771	-1.98423	-3.12603
Teth5140237	Operon73	transcriptional antiterminator, BglG	K			-2.64924	-5.27285	0.0796364	0.151643	-2.92438	-5.62367
Teth5140238	Operon73	ascorbate-specific PTS system enzyme IIC	S	0.46577	0.919007	-1.06743	-2.05536	0.167016	0.315831	-2.3364	-4.33
Teth5140239	Operon73	phosphotransferase system, lactose/cellobiose-specific IIB subunit	G	0.597047	1.18315	0.355182	0.674386	-1.04859	-2.02453	-1.30894	-2.40158
Teth5140240	Operon73	hypothetical protein	R			-0.946307	-1.84706	-0.288664	-0.560828	-1.45305	-2.88187
Teth5140246		4Fe-4S ferredoxin iron-sulfur binding domain-containing protein	C	-0.957378	-1.74849	-0.149804	-0.264874	-1.67627	-3.0499	-0.683313	-1.29561
Teth5140252		hypothetical protein		0.0738759	0.101089	0.433927	0.618491	0.608187	0.736408	-1.83435	-2.21324
Teth5140256	Operon21	AzlC family protein	E	-0.81989	-1.49739	-0.602216	-1.17361	-2.30601	-4.49717	3.71945	3.75612
Teth5140257	Operon21	branched-chain amino acid transport	S	-0.639091	-1.2457	-1.66501	-3.30655	-2.1198	-4.12026	-0.85308	-1.64121
Teth5140259	Operon20	indigoidine synthase A family protein	Q	-0.138436	-0.268606	-1.13895	-2.23634	-0.348141	-0.678069	-0.495533	-0.949999
Teth5140266	Operon19	glycoside hydrolase family protein	G	0.364693	0.718525	0.250939	0.488665	-1.14195	-2.21895	-0.960102	-1.89827
Teth5140267	Operon19	Beta-glucosidase	G	-0.0499115	-0.0981457	0.0873266	0.169634	-1.06514	-2.06185	-0.511206	-1.0011
Teth5140274		hypothetical protein	R	-0.335425	-0.656069	-1.12152	-2.18347	-0.404098	-0.807352	-1.42506	-2.7784
Teth5140276	Operon18	ABC-3 protein	P	-0.368834	-0.70743	-0.182435	-0.353923	-1.78551	-3.4591	-0.918864	-1.72186
Teth5140277	Operon18			-2.29603	-4.46263			-1.98974	-3.93518	-2.27918	-4.45133
Teth5140279	Operon18	ferric uptake regulator family protein	P			-1.32849	-2.52753	-2.59417	-4.99624	-1.43883	-2.70899
Teth5140280	Operon17	ATPase	R			3.68116	4.53003	-1.83655	-2.22861	0.0693355	0.129217
Teth5140282	Operon17	hypothetical protein		-0.117051	-0.227874	-0.149549	-0.27038	-1.23771	-2.3536	-0.523486	-0.972687
Teth5140292		hypothetical protein	S	-0.406945	-0.771352	-0.173892	-0.295957	-0.665309	-1.15036	-1.52335	-2.6674
Teth5140311	Operon11	precorrin-6Y C5,15-methyltransferase (decarboxylating), CbiT subunit	H	0.40815	0.76174	0.223658	0.349216	-1.53159	-2.54771	-0.170261	-0.270002
Teth5140312	Operon11	precorrin-2 C20-methyltransferase	H	0.283697	0.53708	0.307234	0.506881	-1.2788	-2.25645	-0.077315	-0.130401
Teth5140327		isocitrate dehydrogenase	C	-0.708771	-1.27332	-0.327313	-0.602195	-1.39102	-2.63505	-1.90407	-3.53511
Teth5140329	Operon9	ABC transporter related	V	-0.303941	-0.568703	-0.0547138	-0.0947497	-1.79136	-3.25405	-1.78521	-3.25109
Teth5140330	Operon9	ABC-2 type transporter		-0.241358	-0.44372	-0.124899	-0.221206	-1.73418	-3.13285	-1.17031	-2.15336
Teth5140332		hypothetical protein		-0.638394	-1.11473	-0.326743	-0.550572	-0.873705	-1.41343	-1.62519	-2.81413
Teth5140344		hypothetical protein		-0.191219	-0.242047	0.647511	0.52187	-0.435464	-0.392622	-1.66344	-2.11704
Teth5140345		hypothetical protein		0.327693	0.622421	0.452961	0.870151	-1.66259	-3.18313	-2.07273	-3.96996
Teth5140346	Operon7	ABC transporter related	V	-0.519314	-0.885186	-0.190428	-0.239163	-0.239908	-0.321207	-1.65721	-2.31231
Teth5140359		transposase, mutator type		-0.338011	-0.640031	0.569117	1.09994	-1.09064	-2.01607	-1.11352	-2.1763
Teth5140365		hypothetical protein		-0.531571	-1.016	0.0697264	0.122646	-0.273767	-0.448874	-1.4275	-2.57229
Teth5140366	Operon3	hypothetical protein		-0.36594	-0.613396	0.0671186	0.0956813	0.203584	0.279167	-1.44765	-2.08244
Teth5140367	Operon3	lysophospholipase-like protein	I	-0.441295	-0.836897	0.288126	0.526133	0.221983	0.385631	-1.19409	-2.2296
Teth5140368		auxin efflux carrier	R	-0.371201	-0.729869	-0.744052	-1.45184	-1.45298	-2.85935	-1.32589	-2.59782
Teth5140372	Operon2	ABC transporter related	V	0.126967	0.251868	-0.864365	-1.67217	-1.63737	-3.15504	-1.54907	-3.07924
Teth5140373	Operon2	hypothetical protein		0.0464957	0.0915028	-1.47275	-2.85804	-1.62292	-3.18766	-0.841238	-1.64274
Teth5140374	Operon2	GntR family transcriptional regulator		0.763205	1.49181	-1.27374	-2.47396	-0.331853	-0.630392	-0.341588	-0.674477
Teth5140378	Operon1	peptidase M42 family protein	G	-0.774698	-1.01184	-0.000229513	-0.000425801	-1.45135	-2.66989	-0.132053	-0.247643
Teth5140391	Operon230	imidazolonepropionase	Q	0.180931	0.337357	0.102969	0.156439	-1.68956	-2.66109	-0.621773	-0.985646
Teth5140410	Operon224	methyl-accepting chemotaxis sensory transducer	NT	0.974868	1.90346	-1.09362	-2.00511	-0.683089	-1.28979	-1.45081	-2.75573
Teth5140412	Operon223	PTS system, N-acetylglucosamine-specific IIBC subunit	G	1.53722	2.39476	0.984766	0.95264	-0.421635	-0.489955	-2.15994	-2.02206
Teth5140413	Operon223	PTS system, glucose subfamily, IIA subunit	G	0.129323	0.247193	0.013363	0.0233636	0.265738	0.405982	-1.25349	-2.17448
Teth5140414		transcriptional antiterminator, BglG	K	1.22795	2.33696	0.310874	0.569578	0.545862	0.927403	-1.41148	-2.4368
Teth5140419		citrate transporter		-0.236534	-0.447285	0.0742787	0.143268	-1.31611	-2.63222	-0.935352	-1.69262
Teth5140424		glucose-inhibited division protein A		0.387269	0.769203	0.382404	0.75824	-1.37204	-2.69489	-0.0301112	-0.0591409
Teth5140425	Operon315	aspartate 1-decarboxylase	H	1.08351	2.1528	0.336958	0.631285	-0.0100167	-0.0178237	-0.665023	-1.27214
Teth5140427	Operon315	3-methyl-2-oxobutanoate hydroxymethyltransferase	H	-0.521437	-0.93897	1.17731	1.86885	1.4977	2.43482	0.0916641	0.169447
Teth5140435		hypothetical protein		0.11164	0.221669	-1.10732	-2.17316	0.925093	1.81128	-0.897821	-1.74783
Teth5140441		hypothetical protein		-0.718712	-1.02278	0.432425	0.465533	-0.0453981	-0.0526323	-1.76894	-2.30762
Teth5140442		hypothetical protein		-0.115428	-0.227622	0.17144	0.33814	-1.28292	-2.55106	-1.25513	-2.47461
Teth5140453	Operon314	hypothetical protein		-0.0453132	-0.0833194	-0.0275872	-0.0468308	-1.64215	-2.56173	-0.443904	-0.779089
Teth5140454	Operon314	flagellar assembly protein FliW	S	-0.173179	-0.319899	0.100572	0.174061	-1.66637	-2.86323	-0.604708	-1.10398
Teth5140455	Operon314	carbon storage regulator, CsrA		-0.307464	-0.570295	-0.143791	-0.244196	-1.37768	-2.37887	-0.666645	-1.17465
Teth5140457		LAGLIDADG DNA endonuclease		-0.19033	-0.369002	-0.191003	-0.363152	-1.51193	-2.78921	-0.671143	-1.23451
Teth5140469	Operon410	polar amino acid ABC transporter, inner membrane subunit	E	-0.43266	-0.818838	-0.362675	-0.712728	-1.14022	-2.20902	-0.524822	-0.97642
Teth5140479		RNA-binding S1 domain-containing protein	K	-0.532944	-0.992418	-0.0454921	-0.0861937	-1.4653	-2.75849	-0.879149	-1.64594
Teth5140480		copper amine oxidase domain-containing protein		-0.0355424	-0.0636229	0.461129	0.669159	-1.90545	-2.871	-0.854157	-1.38235
Teth5140481		hypothetical protein	S	-0.890881	-1.67275	-0.418057	-0.79327	-0.66592	-1.19662	-1.61589	-3.0173
Teth5140483		arginine deiminase	E	1.03817	2.04017	-1.15132	-2.05587	-0.673775	-1.16416	-0.350339	-0.687845
Teth5140497		hypothetical protein		-0.254301	-0.465529	0.165736	0.2769	0.0733753	0.122316	-1.5733	-2.7008
Teth5140498		LytTR family two component transcriptional regulator	KT	0.190305	0.377332	0.0205926	0.039836	-1.3213	-2.44732	-0.870905	-1.67733
Teth5140499		signal transduction histidine kinase regulating citrate/malate metabolism	T	-0.10216	-0.195259	-0.201541	-0.354107	-0.0696324	-0.117712	-1.12154	-2.11426
Teth5140500		accessory gene regulator B		-0.201619	-0.394991	-0.441672	-0.860152	0.0178053	0.0322383	-1.41239	-2.68077
Teth5140519	Operon268	phosphoribosylformylglycinamidine synthase, purS	F	2.02373	2.80844	0.597469	0.39887	1.53651	1.10362	-0.311897	-0.394893
Teth5140520	Operon268	phosphoribosylformylglycinamidine synthase I	F	1.86557	2.41493	0.665906	0.418919	1.46806	1.01743	-0.187548	-0.254873
Teth5140521	Operon268	phosphoribosylformylglycinamidine synthase II	F	1.71281	2.56964	0.662219	0.666848	1.21399	1.1565	-0.246753	-0.376806
Teth5140522	Operon268	amidophosphoribosyltransferase	F	2.33752	3.89211	0.507354	0.529427	1.42873	1.56301	-0.42212	-0.669262
Teth5140526	Operon268	phosphoribosylamine--glycine ligase	F	1.82376	2.47356	0.50823	0.362161	1.23842	0.945439	-0.23919	-0.317583
Teth5140528	Operon269	amidohydrolase	R	-1.03101	-1.67539	-0.272952	-0.455456	-1.37325	-2.21748	-1.32488	-2.25774
Teth5140538	Operon271	DNA ligase, NAD-dependent	L	-0.114552	-0.223943	0.40895	0.680383	-1.45192	-2.68278	-0.395907	-0.732206
Teth5140554		glutamine synthetase, catalytic region	R	0.0950758	0.176951	-0.218566	-0.37857	-1.05687	-1.81445	-1.36163	-2.25268
Teth5140563		biotin synthase	H	1.40617	2.7934	-0.00619326	-0.0120012	-0.806796	-1.43457	-0.0513988	-0.0994352
Teth5140565	Operon273	phosphomethylpyrimidine kinase	H	-0.337959	-0.659917	0.126398	0.231215	-1.49469	-2.65883	-0.975091	-1.86681
Teth5140566	Operon273	thiamine-phosphate pyrophosphorylase	H	-0.600517	-1.18204	-0.145251	-0.27512	-1.54798	-2.8935	-0.203067	-0.374625
Teth5140567	Operon273	hydroxyethylthiazole kinase	H	-1.5449	-3.04128	0.248773	0.474103	-1.11177	-2.07622	-0.685935	-1.26722
Teth5140568	Operon273	thiW protein	S	-0.644231	-1.24982	-0.25183	-0.479733	-1.24141	-2.37061	-0.485065	-0.907563
Teth5140571		phosphate uptake regulator, PhoU	P	1.39364	2.77422	-0.458791	-0.885832	-1.30083	-2.55431	-0.918259	-1.74443
Teth5140572		ABC transporter related	E	-0.187475	-0.373749	-0.541458	-1.0435	-1.30053	-2.255	-1.85821	-3.26526
Teth5140575		DeoR family transcriptional regulator	KG	2.16453	4.24928	0.933535	1.6111	0.0382636	0.0622751	0.0692158	0.131163
Teth5140576		1-phosphofructokinase	G	1.75984	3.51002	1.51581	2.82159	2.11543	4.1144	1.42456	2.70727
Teth5140577		putative PTS IIA-like nitrogen-regulatory protein PtsN						1.12329	2.18715	1.53573	3.04673
Teth5140578		PTS system, fructose subfamily, IIC subunit						1.36906	2.62575	1.30431	2.48798
Teth5140581		abortive infection protein	R	-0.270766	-0.508627	-0.0560025	-0.100894	-1.14377	-2.02409	-0.98618	-1.77666
Teth5140591		peptidyl-tRNA hydrolase	J	-0.126118	-0.236947	-0.271597	-0.417248	0.295039	0.440569	-1.3276	-2.07992
Teth5140592	Operon235	hypothetical protein		-0.482562	-0.935099	-0.471153	-0.8857	0.438336	0.768424	-1.38191	-2.56153
Teth5140593	Operon235	transcription-repair coupling factor	LK	0.152208	0.301725	-0.0676943	-0.124402	-1.55488	-2.9319	-1.26275	-2.36584
Teth5140595	Operon236	AbrB family transcriptional regulator	K	-0.0358252	-0.0710068	-0.456723	-0.891465	-1.15814	-2.18666	-3.65803	-4.8756
Teth5140598		peptidoglycan-binding LysM	M	-1.53916	-2.36004	-0.18182	-0.268309	-0.0574445	-0.0768531	-1.07447	-1.72206
Teth5140599	Operon237	4-diphosphocytidyl-2-C-methyl-D-erythritol kinase	I	-0.348577	-0.670539	-0.418513	-0.772871	-0.397312	-0.715093	-1.1751	-2.20622
Teth5140614	Operon240	glutamine amidotransferase of anthranilate synthase	EH	0.486709	0.960694	0.577074	1.15337	-1.15326	-2.28211	-1.48684	-2.83177
Teth5140615	Operon240	para-aminobenzoate synthase, subunit I	EH	-0.228301	-0.423788	-0.620161	-1.08653	-1.12297	-1.92095	-1.42543	-2.38547
Teth5140616	Operon240	aminotransferase, class IV	EH	-0.703158	-1.40268	-0.26569	-0.489116	-0.88595	-1.7231	-1.3533	-2.50832
Teth5140632	Operon360	ABC transporter related		-0.830387	-1.64397	-0.967945	-1.90999	0.330384	0.628032	-1.20361	-2.37041
Teth5140633		putative proton-coupled thiamine transporter YuaJ	S	-0.566009	-1.04495	0.454188	0.82726	0.444341	0.76925	-1.23616	-2.3264
Teth5140635		magnesium-translocating P-type ATPase	P	-1.35635	-2.04023	0.32296	0.398798	0.770787	1.03249	-0.502515	-0.708789
Teth5140636		putative GAF sensor protein		-0.526539	-1.03444	-0.0502446	-0.0942356	-1.06103	-1.99998	-1.17944	-2.30509
Teth5140643		hypothetical protein	S	-0.168426	-0.324948	0.312859	0.578452	-1.3025	-2.4742	-0.397083	-0.744452
Teth5140645	Operon205	hypothetical protein		0.0493103	0.0842766	0.502751	0.709813	1.61876	2.2175	0.480378	0.86547
Teth5140650		phosphotransferase domain-containing protein	L	-0.367678	-0.725933	0.176688	0.320567	-1.01729	-1.9632	-1.19337	-2.29209
Teth5140659	Operon209	acetylglutamate kinase	E	-0.106599	-0.166473	0.95503	1.11282	-1.2971	-2.27496	-0.236651	-0.349668
Teth5140660	Operon209	acetylornithine and succinylornithine aminotransferase	E	-0.326641	-0.589756	0.758619	1.0114	-1.26894	-2.29322	-0.632447	-1.06069
Teth5140661	Operon209	carbamoyl phosphate synthase small subunit	EF	-2.34095	-4.56941	-0.525328	-0.90935			-1.07752	-2.13194
Teth5140662	Operon209	carbamoyl-phosphate synthase, large subunit	EF	-1.26673	-2.35428	-0.586547	-0.866847	-0.73071	-1.35976	-0.629381	-1.19439
Teth5140664	Operon209	argininosuccinate lyase	E	-0.485984	-0.934748	-0.709051	-1.18281	-0.889762	-1.6598	-1.45563	-2.73852
Teth5140683	Operon402	small GTP-binding protein	R	-0.568497	-1.11334	-0.196221	-0.379183	-1.04045	-1.98804	-1.05086	-2.08875
Teth5140685		TPR repeat-containing protein		-0.386825	-0.735004	0.367142	0.583887	0.467825	0.757095	-1.2149	-2.27931
Teth5140688		RNA-binding S4 domain-containing protein	J	-0.362677	-0.555765	-0.554921	-0.87032	-0.157379	-0.212624	-2.79543	-3.04522
Teth5140689		SpoIID/LytB domain-containing protein	D	-0.235241	-0.440345	-0.416371	-0.75958	0.430428	0.727396	-3.57935	-4.42907
Teth5140690		YabP family protein		1.14078	2.26442	0.813214	1.61801			-1.91208	-3.63761
Teth5140694	Operon405	hypothetical protein		-0.722915	-1.37395	0.319724	0.575836	-1.56869	-2.77441	-0.993029	-1.89648
Teth5140698		recombinase	L	0.0691866	0.137265	0.482814	0.867391	-1.27486	-2.42947	-0.562897	-1.08178
Teth5140699		hypothetical protein		0.127532	0.252134	0.0372705	0.0701987	-1.64675	-2.93161	-1.11379	-2.13873
Teth5140702		XRE family transcriptional regulator	K	-0.63256	-1.17733	-0.48186	-0.834632	-1.57327	-2.99747	-1.84691	-3.27566
Teth5140703		XRE family transcriptional regulator	K	0.0130174	0.0238275	0.343271	0.510493	-1.03167	-1.76202	-1.65731	-2.64082
Teth5140704		hypothetical protein		0.057765	0.10303	0.322991	0.440791	0.791623	1.19866	-1.71731	-2.49643
Teth5140705		hypothetical protein		0.158662	0.306102	0.0911852	0.1639	-0.265772	-0.474582	-1.2937	-2.14873
Teth5140707		hypothetical protein		-0.172677	-0.327072	0.108363	0.204758	1.37924	2.49956	-1.20317	-2.15502
Teth5140708		hypothetical protein		0.823084	1.64176	0.15528	0.305873	-1.20335	-2.35428	-0.838683	-1.64622
Teth5140710	Operon174	hypothetical protein		-0.137264	-0.245933	0.542121	0.916904	0.943277	1.5369	-2.36548	-3.46895
Teth5140711	Operon174	hypothetical protein		-0.0254065	-0.0448774	0.485409	0.815139	0.949885	1.54054	-2.19079	-3.05335
Teth5140712	Operon174	hypothetical protein		-0.255817	-0.492964	0.224984	0.429451	1.14931	2.13329	-2.349	-4.16292
Teth5140713	Operon174	hypothetical protein		-0.00517025	-0.0100317	0.273389	0.512085	-0.432593	-0.807041	-1.93155	-3.27153
Teth5140714	Operon174	Type IV secretory pathway VirB4 components-like protein	U	0.654797	1.29826	0.364752	0.722816	-0.125086	-0.245889	-1.32131	-2.48526
Teth5140715	Operon174	hypothetical protein		0.309009	0.607423	0.244844	0.475115	0.128567	0.245978	-1.43886	-2.65777
Teth5140719		hypothetical protein		0.0961652	0.189576	0.220045	0.428524	1.25165	2.38151	-1.40081	-2.67746
Teth5140720		SAF domain-containing protein		0.339415	0.674444	0.29488	0.578433	-0.0279444	-0.0533315	-1.22433	-2.34238
Teth5140721	Operon173	ATPase involved in chromosome partitioning-like protein		0.402402	0.774197	0.211242	0.412465	-0.427594	-0.788603	-1.38212	-2.47449
Teth5140723	Operon173	type II secretion system protein		-0.634641	-1.24263	0.201767	0.391598	-0.356118	-0.692472	-1.38281	-2.54105
Teth5140724	Operon173	hypothetical protein		-0.277482	-0.531748	0.387424	0.732778	0.73506	1.36873	-1.60065	-2.7259
Teth5140725		hypothetical protein		0.145448	0.272795	0.655314	1.17068	-0.742916	-1.3816	-1.58621	-2.69113
Teth5140727	Operon172	hypothetical protein		0.703672	1.38346	-0.11702	-0.232188	0.985619	1.79123	-1.18798	-2.20443
Teth5140729		hypothetical protein		-0.453278	-0.890845	0.0892006	0.16787	-1.16973	-2.20611	-1.2661	-2.43127
Teth5140738		Type IV secretory pathway VirD4 components-like protein		0.161664	0.3194	0.0577293	0.112861	-1.10846	-2.11	-0.495675	-0.9384
Teth5140739		AAA family ATPase	R	-0.533422	-1.00166	-0.308786	-0.471884	0.735234	1.06372	-1.67585	-3.02316
Teth5140745		hypothetical protein	S	-0.0970851	-0.179165	-0.0442947	-0.0774647	1.6269	2.54027	-0.296919	-0.547366
Teth5140746		putative methyl-accepting chemotaxis sensory transducer		0.26425	0.527588	0.458837	0.903404	-0.656615	-1.24101	-1.16898	-2.31567
Teth5140753	Operon168	extracellular solute-binding protein		0.381311	0.75631	0.333749	0.613855	-1.17397	-2.19906	-0.673461	-1.32067
Teth5140756		binding-protein-dependent transport systems inner membrane component	G	-0.481384	-0.918073	-0.786774	-1.53821	-1.8163	-3.46773	-0.166156	-0.312347
Teth5140757		dextranase		-0.508214	-0.967778	-0.66676	-1.30023	-1.78986	-3.44802	-0.195688	-0.370064
Teth5140758	Operon332	glycoside hydrolase 15-related	G	-0.344398	-0.646911	-0.536966	-1.00091	-1.19328	-2.24536	-0.211186	-0.392218
Teth5140759	Operon332	hypothetical protein		-0.476697	-0.929396	-0.31233	-0.617644	-0.393623	-0.747287	-1.08763	-2.15559
Teth5140760		transposase IS3/IS911 family protein	L	-0.0101767	-0.0199799	0.288624	0.531561	-1.14399	-2.15482	-0.432217	-0.832013
Teth5140773	Operon222			-2.06837	-4.11626			0.683467	1.34432	-1.63019	-3.20437
Teth5140774	Operon222	copper-translocating P-type ATPase	P	-1.18123	-2.29433	-0.760939	-1.46915	-1.27235	-2.41514	-0.671127	-1.3032
Teth5140778		hypothetical protein		-0.227863	-0.33448	1.76531	2.32917	1.47848	2.36667	0.276735	0.444567
Teth5140784	Operon218	hypothetical protein	R	-0.272948	-0.53786	-0.150617	-0.299141	-0.77887	-1.53019	-1.29524	-2.54403
Teth5140790		phosphoprotein phosphatase	TK	0.745692	1.42005	1.36926	2.66788	-0.113809	-0.227543	-0.979562	-1.77534
Teth5140797	Operon368	carboxyl transferase	I	-0.233368	-0.294757	1.39762	1.64245	1.5314	2.22789	0.0213532	0.0280499
Teth5140806	Operon367	hypothetical protein		-1.2073	-2.39675	-0.0722117	-0.140649	-1.19184	-2.31752	-1.27517	-2.50931
Teth5140824	Operon323			0.805266	1.59646			0.799309	1.52297	-1.32448	-2.41777
Teth5140825	Operon323	PTS system, fructose subfamily, IIC subunit	G	-0.179046	-0.350952	0.189571	0.366313	-0.0649733	-0.125077	-1.19903	-2.06634
Teth5140834	Operon197	ATP:guanido phosphotransferase	E	-0.190033	-0.348284	0.263354	0.419318	-1.65964	-2.82396	-0.377363	-0.67511
Teth5140841	Operon416	2-C-methyl-D-erythritol 2,4-cyclodiphosphate synthase	I	-0.826688	-1.55636	0.457223	0.693122	-1.39824	-2.17898	-0.150525	-0.267761
Teth5140843		hypothetical protein		-0.270075	-0.52103	0.0751958	0.125912	-0.339824	-0.560779	-1.77188	-3.02625
Teth5140848		RNA methyltransferase	J	-0.409321	-0.714535	0.183825	0.300871	-1.45266	-2.48907	-0.27187	-0.429039
Teth5140859	Operon396	DNA-directed RNA polymerase subunit beta	K	-0.190397	-0.362013	0.55199	1.00009	-1.29877	-2.33658	-0.801192	-1.51738
Teth5140904		hypothetical protein		-0.206644	-0.4127	0.213725	0.422992	0.238898	0.470321	-1.09495	-2.15478
Teth5140921	Operon166	MazG nucleotide pyrophosphohydrolase		0.555719	1.07886	0.388895	0.77744	-1.16993	-2.04745	-0.636098	-1.13374
Teth5140922		hypothetical protein		0.468583	0.891171	-0.45273	-0.776506	0.528875	0.898556	-1.93662	-3.13217
Teth5140923		coat F domain-containing protein		0.368325	0.716745	-0.172514	-0.299418	0.113677	0.194391	-1.54239	-2.67685
Teth5140926		cell wall hydrolase/autolysin	M	-0.187139	-0.365151	-0.148361	-0.243796	0.983171	1.47263	-2.33099	-3.93616
Teth5140946	Operon162	thiamine pyrophosphate binding domain-containing protein	C	0.405159	0.797323	0.410431	0.767018	-1.03859	-1.95435	-1.03929	-2.01837
Teth5140948		phospholipid/glycerol acyltransferase	I	-0.0156393	-0.0307955	1.05435	2.02426	-1.32057	-2.5228	-1.30619	-2.3269
Teth5140951		hypothetical protein	S	-0.0701032	-0.137597	0.139732	0.258442	0.62244	1.08965	-1.23074	-2.31008
Teth5140957		hydroxylamine reductase	C	-1.49001	-2.96789	0.332844	0.606346	0.186604	0.328228	-0.866969	-1.71288
Teth5140960		hypothetical protein		1.23134	2.40621	0.464492	0.819599	-1.33861	-2.465	-0.781891	-1.34265
Teth5140970		ferredoxin domain-containing protein	S	0.254943	0.39027	-0.0849991	-0.0946629	-0.571141	-0.76698	-1.50096	-2.3539
Teth5140972		Na+/H+ antiporter NhaC	C	-0.354703	-0.694076	-0.388082	-0.729275	-0.163157	-0.292364	-2.1708	-3.82469
Teth5140977	Operon146	homoserine O-acetyltransferase	E	-0.619425	-1.19607	-0.833757	-1.60094	-1.51997	-2.98398	-1.38062	-2.70639
Teth5140981	Operon144	ABC transporter related	V	-0.168399	-0.321547	0.34482	0.672501	-1.05777	-2.03022	-0.539604	-1.02988
Teth5140982	Operon144	ABC-2 type transporter	R	-0.191579	-0.355692	0.0225644	0.0413197	-1.38686	-2.50714	-0.322324	-0.59895
Teth5140985		periplasmic binding protein/LacI transcriptional regulator		0.033179	0.0650593	-0.392414	-0.766007	-1.07481	-2.05803	-1.82252	-3.26757
Teth5140986	Operon143	xylose isomerase domain-containing protein		-0.0187926	-0.0369572	-0.152089	-0.292412	-0.920389	-1.81459	-1.12092	-2.08523
Teth5140988	Operon143	oxidoreductase domain-containing protein	R	0.175057	0.336538	-0.300962	-0.566533	-1.59148	-2.99095	-0.806503	-1.41085
Teth5140992	Operon143	ROK family glucokinase	KG	0.0884872	0.174408	-0.222351	-0.433856	-1.39194	-2.61264	-0.705027	-1.36459
Teth5140993		oxidoreductase domain-containing protein	R			0.72282	1.42845	-1.1783	-2.30511	-1.37121	-2.70441
Teth5140994				-0.0423148	-0.0699639	0.406918	0.595568	0.415593	0.502909	-1.28461	-2.20783
Teth5140999	Operon140	histidine--tRNA ligase	E	-1.17548	-2.29956	-1.34684	-2.63031	-1.79076	-3.56037	-1.00244	-1.97636
Teth5141003	Operon140	imidazoleglycerol-phosphate dehydratase	E	-0.868999	-1.66234	-0.539187	-1.02461	-1.63277	-3.09955	-0.447138	-0.852132
Teth5141004	Operon140	imidazole glycerol phosphate synthase subunit HisH	E	-1.09108	-2.1256	-1.86821	-3.69832	-2.05078	-4.02727	-0.394518	-0.774141
Teth5141005	Operon140	phosphoribosylformimino-5-aminoimidazole carboxamide ribotide isomerase	E	-0.858775	-1.63223	-1.12618	-2.15599	-2.1691	-4.13442	-0.794773	-1.50594
Teth5141006	Operon140	imidazole glycerol phosphate synthase subunit HisF	E	-0.389251	-0.754969	-1.13044	-2.17609	-2.23092	-4.41604	-0.668762	-1.29182
Teth5141017	Operon139	hypothetical protein		0.297256	0.591928	-1.01506	-1.90782	-1.44143	-2.59612	-1.45379	-2.86047
Teth5141024	Operon137	sigma-54 dependent trancsriptional regulator	KT	1.51966	2.7047	1.63553	2.44219	0.516284	0.805684	-0.170726	-0.293538
Teth5141026	Operon182	dihydroxyacetone kinase, L subunit	G	1.12049	2.11636	1.69948	2.93355	-0.121703	-0.21618	-0.00374288	-0.00688033
Teth5141042		diaminopimelate decarboxylase	E	-0.847267	-1.30752	-0.39163	-0.696911	-0.341022	-0.596671	-1.19369	-2.05962
Teth5141044		ABC transporter related	G	-0.396149	-0.718274	-0.170743	-0.28359	-1.84575	-3.16336	-0.689676	-1.25914
Teth5141052	Operon187	excinuclease ABC subunit B	L	-0.585079	-1.0571	0.0650147	0.100144	-0.0168235	-0.0253197	-1.26243	-2.16736
Teth5141054	Operon187	FHA domain-containing protein	T	-0.233029	-0.416481	-0.501418	-0.8073	-0.0626733	-0.089332	-1.78406	-2.97671
Teth5141067	Operon176	hypothetical protein				-1.00911	-1.88839	-1.31877	-2.47147	-0.17602	-0.329885
Teth5141074	Operon177	oxidoreductase domain-containing protein	R	-2.7327	-5.45279	0.535597	1.0008	-0.81898	-1.5735	-1.20073	-2.3817
Teth5141079		DeoR family transcriptional regulator	KG	0.394937	0.658339	0.688992	0.774002	2.50382	2.47853	-1.15234	-1.58532
Teth5141081		6-phosphogluconate dehydrogenase	G	1.05205	1.83906	-0.0505126	-0.0857518	2.15231	2.9146	-0.835477	-1.43519
Teth5141089	Operon178	ROK family protein	KG	0.110235	0.216884	0.139698	0.262493	-1.14075	-2.17377	-0.536465	-1.03516
Teth5141093	Operon179	binding-protein-dependent transport systems inner membrane component		-0.396695	-0.785578	-0.897761	-1.77574	-1.3667	-2.5721	-1.79268	-3.55948
Teth5141095	Operon179	Beta-galactosidase	G	-0.737825	-1.44618	-0.352973	-0.68163	-1.57575	-3.0675	-0.289609	-0.560534
Teth5141103		helix-turn-helix domain-containing protein	K	-2.22592	-4.16919	-0.0319128	-0.0631727	-0.531549	-0.978794	-0.914342	-1.79566
Teth5141111	Operon339	extracellular solute-binding protein		-1.39942	-2.6964	0.0105415	0.0206156	0.424884	0.80364	-1.90089	-3.54712
Teth5141114		hypothetical protein		-0.448192	-0.886483	-0.282813	-0.52274	-0.606905	-1.1573	-1.13799	-2.27599
Teth5141122		hypothetical protein		0.909532	1.81165	-0.109159	-0.212532	-0.0626522	-0.119292	-2.856	-4.81654
Teth5141123		hypothetical protein		1.03969	2.07056	0.107138	0.207833	-0.575415	-1.1127
Teth5141128	Operon394	cobyrinic acid a,c-diamide synthase	C			0.651459	1.24171	-1.17848	-2.2691	-1.11667	-2.1778
Teth5141129	Operon394	beta-lactamase domain-containing protein	R	-0.0905194	-0.180969	-0.531917	-1.04035	0.186894	0.359601	-1.21831	-2.40489
Teth5141132	Operon395	periplasmic binding protein	P	-1.26946	-2.52299	-0.96529	-1.89748	-1.40096	-2.76738	-0.963246	-1.83071
Teth5141133	Operon395	transport system permease protein	P	-0.707599	-1.39127	-1.50654	-2.96575	-0.761411	-1.51601	-1.39197	-2.74423
Teth5141153	Operon369	hypothetical protein		-0.823459	-1.33088	-0.807914	-1.34417	-0.903693	-1.33527	-1.13842	-2.0234
Teth5141159	Operon334	PP-loop domain-containing protein	D	0.197671	0.383534	0.590342	1.04388	-1.53279	-2.9494	-0.628234	-1.09615
Teth5141160	Operon334	thiamineS protein		-0.155385	-0.300449	0.361376	0.653542	-1.39569	-2.6693	-1.07022	-1.932
Teth5141162	Operon335	heavy metal translocating P-type ATPase	P	1.23569	2.25588	0.59349	1.05994	-0.0792538	-0.146946	0.11202	0.208022
Teth5141163_r				1.16134	2.13287	0.334493	0.56195	0.923581	1.60837	0.750855	1.34859
Teth5141166		ATPase, P-type (transporting), HAD superfamily, subfamily IC	P	1.08084	2.15539	-0.30332	-0.60664	0.999246	1.90741	0.677055	1.33647
Teth5141169	Operon285	thioesterase superfamily protein	Q	-0.553373	-1.04822	-0.0426723	-0.0716732	-1.34549	-2.35719	-1.11409	-2.03754
Teth5141182	Operon337	binding-protein-dependent transport systems inner membrane component	G	-0.714933	-1.36984	-0.213657	-0.42216	-1.07729	-2.03061	-1.07823	-2.09111
Teth5141183	Operon337	binding-protein-dependent transport systems inner membrane component	G	-0.822806	-1.45697	-0.411696	-0.763619	-0.807834	-1.43245	-1.2765	-2.36756
Teth5141190	Operon336	phosphotransferase system, phosphocarrier protein HPr	G	-0.418123	-0.79765	-0.443557	-0.799341	0.961835	1.36333	-1.57756	-2.79354
Teth5141191	Operon336	DRTGG domain-containing protein	K	0.185666	0.33991	0.278143	0.344313	1.13596	1.38455	-1.56309	-2.29728
Teth5141192	Operon336	DNA polymerase III DnaE	L	0.0424805	0.0786442	0.290267	0.373973	0.772079	1.08979	-1.5295	-2.44264
Teth5141198		auxin efflux carrier	R	-0.167768	-0.315434	0.379626	0.600801	-1.58329	-2.79567	-0.148204	-0.266644
Teth5141200		TrkA domain-containing protein	K	-0.576993	-0.934575	-0.498296	-0.724238	0.306855	0.445448	-1.35853	-2.10487
Teth5141201	Operon351	glycine betaine/L-proline ABC transporter, ATPase subunit	E	-0.709502	-1.40622	-0.113671	-0.221991	-0.283414	-0.534287	-2.10139	-4.03316
Teth5141202	Operon351	binding-protein-dependent transport systems inner membrane component	E	-0.86549	-1.67006	-0.31265	-0.596765	-0.945656	-1.79121	-1.50806	-2.85728
Teth5141203	Operon351	substrate-binding region of ABC-type glycine betaine transport system	M	-0.678612	-1.30266	-0.443571	-0.823044	-0.787137	-1.3834	-1.39084	-2.48602
Teth5141210	Operon305	methylenetetrahydrofolate reductase	E	-0.726584	-1.41303	0.0275401	0.051719	-1.26454	-2.47855	-0.846756	-1.63714
Teth5141211	Operon305	homocysteine S-methyltransferase	E	-0.62148	-1.17251	-0.346333	-0.60143	-1.87197	-3.43305	-0.507696	-0.94729
Teth5141221	Operon301	restriction modification system DNA specificity subunit	V	0.500798	0.992342	-0.498201	-0.98262	-1.29796	-2.59592	-1.62615	-3.22767
Teth5141226		DNA binding domain-containing protein		0.256294	0.503689	-1.49779	-2.83182	-1.03112	-1.89456	-0.551963	-1.0316
Teth5141227		hypothetical protein		-0.0704872	-0.136385	-0.0711476	-0.136278	-0.833515	-1.66703	-1.65012	-3.29047
Teth5141228	Operon299	hypothetical protein		1.19138	2.30519	0.31763	0.50301	-0.15367	-0.258883	-0.720437	-1.19923
Teth5141229	Operon299	hypothetical protein		0.553807	1.07797	-0.842541	-1.68508	-1.63705	-3.06206	-0.476622	-0.843944
Teth5141275		regulatory protein, ArsR	K	2.91001	5.41474	0.513686	0.892207	0.203733	0.380167	0.0558002	0.103187
Teth5141276		heavy metal translocating P-type ATPase	P	1.42456	2.70079	0.529074	0.961933	-0.144919	-0.277631	0.291411	0.553499
Teth5141286		hypothetical protein		-0.0256753	-0.0496844	-0.348838	-0.576707	0.283148	0.434781	-1.3754	-2.49413
Teth5141292		hypothetical protein		-0.0386297	-0.0728932	-0.348372	-0.665187	-1.29519	-2.38862	-1.34518	-2.28736
Teth5141297	Operon321	peptidase S16, lon domain-containing protein	O	0.908502	1.80563	0.60131	1.18621	-0.433553	-0.835407	-1.24732	-2.37533
Teth5141300		VanW family protein	V	-0.509596	-0.760226	0.726261	0.936788	0.215698	0.283148	-1.51049	-2.40227
Teth5141312		deoxyguanosinetriphosphate triphosphohydrolase-like protein	F			-0.362969	-0.678517	-0.768214	-1.39646	-1.41459	-2.70408
Teth5141319	Operon404	mannose-6-phosphate isomerase, class I	G	0.601222	1.18488	0.0324461	0.0622247	-0.447518	-0.82621	-1.36814	-2.56583
Teth5141333	Operon373	MiaB-like tRNA modifying enzyme	J	-0.710621	-1.33584	-0.435663	-0.80184	-1.6305	-2.91669	-1.88978	-3.15309
Teth5141338	Operon371	hypothetical protein				-0.729347	-1.39005	-1.24646	-2.44835	-1.34893	-2.60562
Teth5141349	Operon423	signal-transduction protein	R	-0.513721	-0.918422	-0.0139509	-0.0183267	0.42875	0.528945	-1.31341	-2.20179
Teth5141352	Operon408	metal dependent phosphohydrolase	R	-0.762991	-1.3433	0.211597	0.28506	-1.48382	-2.32578	-0.919418	-1.48761
Teth5141353	Operon408	ribonuclease R	K	-0.696666	-1.23512	-0.0179136	-0.0265717	-1.5817	-2.49819	-0.925723	-1.59129
Teth5141355		ABC transporter related	V			0.244544	0.470575	-0.946741	-1.76721	-1.83469	-3.60025
Teth5141362		XRE family transcriptional regulator		-0.625156	-1.0805	-0.457926	-0.738719	0.236168	0.320627	-1.55697	-2.45937
Teth5141363		hypothetical protein		2.03973	3.77293	0.655237	1.22298	0.0206425	0.03864	0.177744	0.328895
Teth5141368		transposase, IS4 family protein		0.365475	0.721066	1.21557	2.32789	-0.572933	-1.08103	-0.810948	-1.59224
Teth5141371	Operon130	ABC transporter related	V	-0.555574	-1.05371	-0.331862	-0.608325	-1.12847	-2.0985	0.0663065	0.126055
Teth5141377		PfpI family intracellular peptidase	R	-0.191185	-0.326976	-0.394129	-0.721274	-1.23195	-2.26325	-0.687204	-1.15157
Teth5141392	Operon134	molybdenum cofactor biosynthesis protein A	H	-0.291144	-0.565034	0.0194955	0.0353435	-1.60969	-3.03496	-0.149574	-0.283522
Teth5141394	Operon134	MOSC domain-containing protein	S	-0.337003	-0.617341	-0.220691	-0.383196	-1.55376	-2.77997	-0.67063	-1.19045
Teth5141399		MOSC domain-containing protein	S	-0.483509	-0.902717	-0.289761	-0.523209	-0.308639	-0.499452	-1.13617	-2.1683
Teth5141402		4Fe-4S ferredoxin iron-sulfur binding domain-containing protein		-1.03067	-1.9413	-1.49797	-2.8411	-0.960839	-1.79423	-1.53251	-2.85526
Teth5141404	Operon136	radical SAM domain-containing protein	C	0.381212	0.753541	0.299347	0.551609	-0.22423	-0.421785	-1.02652	-2.0515
Teth5141405	Operon136	glycerophosphodiester phosphodiesterase	C	0.820843	1.62169	0.610986	1.20509	-0.763008	-1.47369	-1.20271	-2.3437
Teth5141416	Operon331	6-phosphogluconate dehydrogenase-like protein	G	0.0485296	0.0641436	-0.20762	-0.233322	-0.333053	-0.315256	-1.99694	-2.55903
Teth5141419	Operon331	hypothetical protein		-0.369201	-0.650422	0.217569	0.368405	0.571487	0.762285	-1.18947	-2.26268
Teth5141423	Operon330	3-dehydroquinate synthase	E	-0.898684	-1.76188	-1.46713	-2.73801	-1.63092	-3.17621	-1.33036	-2.56622
Teth5141424	Operon330	prephenate dehydratase	E	-0.56628	-1.05053	-0.508318	-0.977609	-1.4981	-2.90324	-1.76398	-3.28811
Teth5141425	Operon330	3-deoxy-7-phosphoheptulonate synthase	E	-1.21503	-2.20339	-0.570635	-1.11261	-1.09205	-2.16271	-2.40328	-4.69209
Teth5141426	Operon330	prephenate dehydrogenase	E	-1.04471	-2.01456	0.370705	0.71718	-0.290424	-0.553673	-1.59668	-3.07641
Teth5141428		hypothetical protein		-0.110383	-0.21137	-0.481286	-0.856187	-0.54535	-0.917198	-1.2342	-2.20923
Teth5141429		cell wall hydrolase, SleB	M	-0.0667018	-0.125612	-0.191062	-0.350163	-0.413432	-0.729152	-1.29165	-2.37558
Teth5141430		hypothetical protein	S	0.0597628	0.11663	0.426584	0.835246	-1.39982	-2.65741	-0.774293	-1.53209
Teth5141431		LmbE family protein	S	1.72799	3.43301	0.126218	0.246236	-0.991482	-1.95419	-1.10574	-2.18296
Teth5141432	Operon282	ROK family protein	KG	0.12608	0.235283	0.227601	0.349306	0.308244	0.399798	-1.39338	-2.12479
Teth5141434	Operon281	cytochrome c biogenesis protein, transmembrane region	O	-0.715716	-1.34529	-0.161826	-0.29534	0.0745993	0.133355	-1.87592	-3.28257
Teth5141439		ATPase of the ABC class-like protein	R	-0.0855248	-0.168732	0.475973	0.927391	-1.10788	-2.17447	-0.785702	-1.54009
Teth5141441		small GTP-binding protein	R	-0.361615	-0.696697	0.0599198	0.108964	0.703571	1.23819	-1.17241	-2.16317
Teth5141446	Operon280	hypothetical protein				-1.23269	-2.42367	-0.827988	-1.64343	-0.977536	-1.94244
Teth5141452	Operon279	Holliday junction resolvase	L	-0.630713	-1.07911	-0.263075	-0.437689	-0.121489	-0.189123	-1.15045	-2.06682
Teth5141459		hypothetical protein		-0.0778924	-0.151028	-0.990628	-1.91743	-0.593832	-1.14477	-1.30933	-2.42731
Teth5141467				-0.248184	-0.434977	-0.207602	-0.314407	0.172387	0.246166	-1.25085	-2.17339
Teth5141478	Operon381	hypothetical protein				-0.838001	-1.6562	0.0322983	0.0624733	-1.4879	-2.95094
Teth5141500	Operon354	peptidoglycan glycosyltransferase	M	-0.272188	-0.527951	-0.236738	-0.456618	-1.09064	-2.05358	-1.26261	-2.29544
Teth5141505	Operon352	twitching motility protein	NU	-0.266812	-0.51321	-0.33549	-0.613509	-1.67708	-2.90564	-0.609599	-1.12433
Teth5141507		Tfp pilus assembly protein PilE-like protein		-0.112094	-0.215559	0.526502	1.04584	-1.30941	-2.39747	-0.888113	-1.52957
Teth5141516	Operon262	hypothetical protein		-0.106996	-0.196681	-0.212237	-0.373493	-1.50687	-2.5174	-0.577818	-0.999465
Teth5141519	Operon263	gamma-glutamyl kinase	E	-0.262374	-0.500356	-0.0461761	-0.079561	-1.69601	-2.91757	-0.62085	-1.1268
Teth5141526	Operon264	stage III sporulation protein SpoAB		1.2233	2.41141	-0.0342707	-0.0595941	-0.642592	-1.19655	-2.58453	-4.30491
Teth5141528	Operon264	hypothetical protein				-2.92229	-5.81835	1.39517	2.63669	-2.73829	-5.18719
Teth5141529	Operon264	hypothetical protein		0.818065	1.62352	-0.323929	-0.612978	-0.293522	-0.551122	-2.08943	-3.93868
Teth5141531	Operon264	hypothetical protein		-0.174277	-0.341944	-2.56741	-5.09353	-0.183269	-0.34506	-1.40285	-2.60853
Teth5141532	Operon264	hypothetical protein				-2.10173	-4.05388	-0.0846042	-0.148459	-1.63364	-2.85706
Teth5141543	Operon266	arginine repressor	K	-0.201329	-0.356592	-0.321021	-0.535059	-1.20905	-2.122	-0.505824	-0.876991
Teth5141545	Operon267	peptidase S55, SpoIVB	M	-0.208459	-0.403046	-0.341236	-0.619046	-1.1287	-2.09335	-0.623829	-1.1909
Teth5141558	Operon327	anti-sigma F factor	T	0.314492	0.613626	0.302219	0.523706	-1.84152	-3.29719	-0.702995	-1.27864
Teth5141564	Operon325	polynucleotide adenylyltransferase region	J	-0.475884	-0.873131	-0.0741337	-0.136523	-1.2464	-2.25041	-0.280781	-0.520266
Teth5141571		sodium:dicarboxylate symporter	C	-0.168186	-0.303023	-0.269859	-0.437757	-1.36405	-2.2766	-1.27646	-2.0035
Teth5141572		hypothetical protein	O	-0.509751	-0.89709	-0.384405	-0.67312	-1.59631	-2.74309	-1.7713	-3.06207
Teth5141578	Operon215	pseudouridine synthase	J	-0.923479	-1.67055	-0.23177	-0.339492	0.217422	0.322946	-1.26234	-2.24244
Teth5141581	Operon215	putative agmatinase	E	-0.506359	-0.945416	-0.671281	-1.25925	-0.301985	-0.537853	-1.14295	-2.14375
Teth5141582		oxaloacetate decarboxylase	C	-0.28024	-0.254139	2.28717	1.48996	3.41345	3.45914	1.03341	1.16918
Teth5141583		peptidoglycan-binding LysM	M	-0.316076	-0.576034	0.729794	1.26631	1.24719	2.3302	-2.00694	-3.15897
Teth5141584		hypothetical protein		0.467581	0.92012	-0.135414	-0.262179	1.23965	2.37995	-1.58819	-3.12725
Teth5141595	Operon213	allophanate hydrolase subunit 1	E	-0.167407	-0.327111	-0.0453153	-0.0774902	-0.323881	-0.568293	-1.03821	-2.03366
Teth5141596	Operon213	urea amidolyase related protein	E	-0.193951	-0.38326	0.0540808	0.100613	-1.13547	-2.1376	-0.363389	-0.709662
Teth5141605	Operon211	1-acyl-sn-glycerol-3-phosphate acyltransferase	I	-0.630878	-1.18145	0.0541637	0.0997299	-1.57858	-2.91231	-0.691533	-1.31916
Teth5141606	Operon211	4-hydroxy-3-methylbut-2-enyl diphosphate reductase	IM	-0.497046	-0.921622	0.284452	0.495481	-1.70813	-2.96463	-0.523025	-0.958958
Teth5141628	Operon66	competence damage-inducible protein A	R	-0.461321	-0.84635	0.241433	0.394186	-1.30544	-2.1201	0.0368566	0.0693458
Teth5141633	Operon67	peptidase S14, ClpP	OU	-0.500319	-0.982728	-1.02368	-1.93635	-2.01322	-3.83453	-3.02617	-4.87597
Teth5141636	Operon67	deoxyuridine 5'-triphosphate nucleotidohydrolase Dut	F	-0.55084	-0.913666	-0.413284	-0.557623	0.0432209	0.0594513	-1.20726	-2.03291
Teth5141637	Operon67	processing peptidase	R	-0.944286	-1.77995	-0.381947	-0.689808	-1.07586	-1.93928	-1.18394	-2.16353
Teth5141651	Operon68	glycosyl transferase family protein	M	0.299406	0.583876	-0.0178004	-0.0305494	-1.28911	-2.24816	-0.572967	-1.05814
Teth5141665	Operon70	chemoreceptor glutamine deamidase CheD	NT	-0.374483	-0.697252	-0.320708	-0.554616	-1.24376	-2.16582	-0.192474	-0.346406
Teth5141666	Operon70	CheC, inhibitor of MCP methylation	NT	-0.370596	-0.695452	-0.0714881	-0.128432	-1.30663	-2.38173	-0.101715	-0.189016
Teth5141667	Operon70	putative CheW protein	NT	0.296308	0.580571	-0.168272	-0.321076	-0.983739	-1.76938	-1.10568	-2.15491
Teth5141674	Operon70	flagellar biosynthetic protein FlhB	NU	-0.39564	-0.744835	0.327987	0.516183	-1.31424	-2.23117	-0.326789	-0.623854
Teth5141681	Operon70	flagellar motor switch protein FliM	N	-0.610669	-1.18256	0.36866	0.708652	-1.39573	-2.64119	-0.92038	-1.74768
Teth5141682	Operon70	flagellar basal body-associated protein FliL	N	-0.351536	-0.676949	0.143309	0.275254	-1.03586	-1.8242	-1.16412	-2.19165
Teth5141684	Operon70	hypothetical protein	N	-0.320604	-0.575504	-0.368911	-0.615319	-0.064039	-0.0995432	-1.22362	-2.15037
Teth5141685	Operon70	flagellar operon protein		-0.803164	-1.49665	-0.593451	-1.10737	-1.76165	-3.36987	-1.53731	-2.85578
Teth5141686	Operon70	flagellar hook capping protein	N			-0.836444	-1.59018	-1.40596	-2.56375	-0.206732	-0.378609
Teth5141687		flagellar hook-length control protein				0.531766	1.05634	-0.167936	-0.307153	-1.69161	-3.20207
Teth5141688	Operon71	hypothetical protein		-0.664503	-1.29984	0.49026	0.922774	-0.834598	-1.52458	-1.25433	-2.41193
Teth5141691	Operon71	flagellar biosynthesis/type III secretory pathway protein-like protein	NU			-0.404039	-0.755666	-1.37484	-2.63262	-0.690707	-1.26471
Teth5141692	Operon71	flagellar motor switch protein G	N	-0.0789049	-0.139115	-0.12657	-0.185797	0.0234837	0.0345287	-1.81606	-2.84514
Teth5141693	Operon71	flagellar M-ring protein FliF	NU	0.141116	0.265605	-0.152414	-0.279772	-1.32244	-2.43791	-1.44562	-2.67803
Teth5141694	Operon71			0.282584	0.554494			-1.35671	-2.6432	-0.806434	-1.48899
Teth5141695	Operon71	flagellar basal-body rod protein FlgC	N	0.206143	0.386002	-0.032687	-0.0617285	-0.205041	-0.371654	-1.52493	-2.74347
Teth5141696	Operon71	flagellar basal-body rod protein FlgB	N	0.316929	0.604486	-0.127596	-0.24682	-0.82308	-1.56602	-1.39646	-2.48771
Teth5141702	Operon307	ribonuclease HII	L	-0.211792	-0.417107	-0.373373	-0.711795	-1.14506	-2.21359	-0.969082	-1.87908
Teth5141703	Operon307	hypothetical protein	L	-0.0176739	-0.0345453	-0.569189	-1.09306	-2.1868	-4.37361	-1.00804	-1.91659
Teth5141707	Operon308	GTP-binding protein, HSR1-related	R	-0.509557	-0.943967	-0.183679	-0.322212	-1.48428	-2.46603	-1.20681	-2.04072
Teth5141717	Operon309	hypothetical protein		-0.196006	-0.354876	-0.0511069	-0.0864392	0.269699	0.449524	-2.03257	-2.78394
Teth5141719	Operon309	radical SAM domain-containing protein	KB	0.542664	0.976874	0.105203	0.183597	-1.46358	-2.76464	-0.286793	-0.477752
Teth5141723		3-oxoacyl-(acyl-carrier-protein) reductase		0.257767	0.232749	1.55127	1.13778	1.92216	2.21166	0.817136	0.743394
Teth5141724		malonyl CoA-acyl carrier protein transacylase	I	0.0232061	0.0267187	1.33949	1.54741	1.77115	2.36566	0.356615	0.498139
Teth5141726		3-oxoacyl-(acyl carrier protein) synthase III	I	0.0418665	0.0647485	0.279403	0.400244	1.83167	3.07595	-0.364363	-0.574603
Teth5141733	Operon363	hypothetical protein	R	0.187927	0.371811	0.278094	0.522058	-1.11	-2.14504	-0.558052	-1.09161
Teth5141739		small acid-soluble spore protein, alpha/beta type		0.431112	0.852511	1.83804	2.47161	-1.41027	-2.69793	-0.727714	-1.40706
Teth5141746		thiamine pyrophosphokinase	H	-0.0583664	-0.110789	-0.454249	-0.860823	-1.21657	-2.22106	-0.65103	-1.21182
Teth5141752	Operon390	sun protein	J	-0.55996	-1.06436	0.123773	0.227997	-1.27076	-2.30859	-0.556429	-1.04629
Teth5141765	Operon287	major facilitator transporter		-0.344368	-0.688518	-0.32957	-0.648686	-1.37873	-2.72478
Teth5141766	Operon287	hypothetical protein		-0.349026	-0.673798	0.374305	0.619755	-1.38024	-2.46136	-0.827136	-1.55527
Teth5141768		2'-5' RNA ligase	J	0.984875	1.95	-0.7082	-1.3916			-1.49375	-2.89493
Teth5141779	Operon288	fumarate hydratase	C	-0.961736	-1.86688	0.322966	0.631543	-1.61895	-3.14028	-0.40881	-0.789685
Teth5141785	Operon289	hypothetical protein				-1.39829	-2.73009	-0.577802	-1.13747	-1.91067	-3.80321
Teth5141789	Operon290	glycosidase, PH1107-related	G	-0.155682	-0.294803	-0.143225	-0.269159	-0.739095	-1.42186	-1.16963	-2.07512
Teth5141792	Operon291	oligopeptide/dipeptide ABC transporter, ATPase subunit	E	-0.082135	-0.159981	-0.2069	-0.390603	-1.88028	-3.49694	-0.508711	-0.971781
Teth5141808		short-chain dehydrogenase/reductase SDR	IQR	0.053062	0.0983401	-0.258188	-0.46755	-0.49473	-0.78488	-1.43264	-2.58799
Teth5141813	Operon86	orotate phosphoribosyltransferase	F	-1.78872	-3.41793	-0.650356	-1.11853			-4.99211	-5.75639
Teth5141814	Operon86	dihydroorotate dehydrogenase 1B	F	-0.807996	-1.50078	0.0799383	0.135973	0.69834	1.26893	-4.56576	-4.59723
Teth5141815	Operon86	oxidoreductase FAD/NAD(P)-binding subunit	HC	-1.61702	-2.9338	-0.180048	-0.258241	-0.474202	-0.897336	-4.76694	-3.5455
Teth5141819	Operon86	bifunctional pyrimidine regulatory protein PyrR uracil phosphoribosyltransferase	F	0.14113	0.22793	0.228233	0.263552	-0.408293	-0.556585	-2.87481	-2.33996
Teth5141827	Operon89	type III restriction enzyme, res subunit	V	-0.208432	-0.401689	0.0447978	0.0797577	-1.32031	-2.34313	-0.424453	-0.806724
Teth5141828	Operon89	site-specific DNA-methyltransferase (adenine-specific)	L	0.0460418	0.0870748	0.144146	0.23523	-1.14982	-2.04418	-0.722872	-1.35691
Teth5141829	Operon89	hypothetical protein		-0.317324	-0.573957	-0.0972746	-0.167721	-1.34844	-2.42273	-0.283003	-0.527849
Teth5141833	Operon91	hypothetical protein		0.229617	0.447928	0.374106	0.670536	-1.16874	-2.15622	-0.637333	-1.18971
Teth5141837	Operon91	hypothetical protein		-0.046056	-0.0907991	0.93364	1.86728	-1.49851	-2.70745	-0.425776	-0.776
Teth5141838		CRISPR-associated TM1812 family protein		0.174471	0.338622	-0.0141671	-0.0266043	-1.73841	-3.28328	-0.820626	-1.49524
Teth5141839		hypothetical protein		0.122446	0.236965	-0.163671	-0.310427	-1.27621	-2.45155	-0.892691	-1.60747
Teth5141843		large conductance mechanosensitive channel protein	M	-0.106889	-0.209623	0.436178	0.735653	-1.16839	-2.23491	-0.168273	-0.318668
Teth5141850	Operon94	sodium ion-translocating decarboxylase, beta subunit	C	0.0371944	0.0726184	0.0245547	0.0488001	-1.07825	-1.97994	-1.32351	-2.44442
Teth5141851	Operon94	sodium pump decarboxylase, gamma subunit		0.285232	0.55944	0.0766989	0.147073	-1.07474	-2.08957	-1.28319	-2.37
Teth5141854	Operon95	cobalamin B12-binding domain-containing protein	I	0.366576	0.709755	0.150279	0.254012	-0.461638	-0.840602	-1.17083	-2.03545
Teth5141857		hypothetical protein	S	-0.0657761	-0.123673	-0.291918	-0.495925	-1.06103	-1.98161	-1.38591	-2.49751
Teth5141863	Operon97	tryptophan synthase subunit alpha	E	-0.697217	-1.38654	-0.0254301	-0.050314	-1.72802	-3.41515	-1.37987	-2.73354
Teth5141864	Operon97	tryptophan synthase subunit beta	E	-1.10311	-2.15207	0.18058	0.3409	-0.843208	-1.56789	-0.818224	-1.58252
Teth5141865	Operon97	phosphoribosylanthranilate isomerase	E	0.813757	1.60405	-1.18287	-2.34439	-1.82392	-3.59394
Teth5141867	Operon97	anthranilate phosphoribosyltransferase	E	-0.680017	-1.29517	-0.113834	-0.21614	-1.90412	-3.69322	-0.772531	-1.48392
Teth5141869	Operon97	anthranilate synthase component I	EH	-0.967889	-1.89169	-0.302799	-0.594044	-0.635041	-1.24052	-1.17058	-2.29746
Teth5141872		cystathionine beta-lyase/cystathionine gamma-synthase-like protein		-0.360101	-0.692205	0.258796	0.493755	-1.05996	-2.02893	-0.797955	-1.57478
Teth5141876		cystathionine gamma-synthase	E	-0.13673	-0.2632	-0.20771	-0.363333	0.5271	0.832822	-1.11974	-2.08235
Teth5141884	Operon114	L-fuculose phosphate aldolase	G	-0.24234	-0.461685	-0.0282361	-0.0493173	-1.2971	-2.16044	-0.582758	-1.06696
Teth5141885	Operon115	amidohydrolase	FR	-0.679848	-1.30961	-0.309789	-0.601548	-1.24282	-2.39158	-0.368081	-0.699048
Teth5141888	Operon116	DivIVA family protein	D	-0.223724	-0.438457	0.366554	0.564817	-1.37846	-2.36075	0.244794	0.44036
Teth5141895	Operon117	gluconate transporter	GE	0.696506	1.30258	-0.162839	-0.298945	-0.531246	-0.97827	-1.86035	-3.69447
Teth5141896	Operon117	glycerate kinase	G	0.575218	0.956118	0.165702	0.222369	0.836499	1.17576	-1.11518	-2.18709
Teth5141903		transposase IS116/IS110/IS902 family protein	L	-0.506734	-0.974387	-0.0555908	-0.104541	-0.477339	-0.853569	-1.38353	-2.59135
Teth5141915	Operon121	cupin 2 domain-containing protein	G			-1.27736	-2.53887	-0.412092	-0.806782	-1.64462	-3.27509
Teth5141929	Operon124	hypothetical protein		1.60459	3.17941	0.800044	1.45767	-0.732194	-1.32303	-0.186313	-0.355346
Teth5141932	Operon125	ABC transporter related	PH	1.41852	2.82218	0.399144	0.752984	-0.278166	-0.499591	0.0894403	0.16991
Teth5141934	Operon125	periplasmic binding protein	P	1.24597	2.03975	0.849503	1.01563	0.500523	0.56808	-0.359016	-0.427911
Teth5141958	Operon34	response regulator receiver protein				0.358775	0.698919	-0.371269	-0.724723	-1.29607	-2.49065
Teth5141959	Operon34	histidine kinase		-0.121777	-0.241879	0.357755	0.655242	-1.15109	-2.18931	-0.784178	-1.5046
Teth5141966	Operon36	sigma-54 factor interaction domain-containing protein	KT	-0.292323	-0.576814	0.98589	1.89017	-1.00184	-1.98875	-2.14437	-4.14356
Teth5141972		MarR family transcriptional regulator	K	0.573888	1.138	-0.671842	-1.26819	-1.22414	-2.39377	-1.05027	-2.00084
Teth5141976		phospholipid/glycerol acyltransferase	I	0.291548	0.57232	0.118765	0.214914	-1.36012	-2.62311	-1.3797	-2.60752
Teth5141977		response regulator receiver protein	T	-0.559676	-1.07541	0.637934	1.08733	-1.17964	-2.16703	-1.22111	-2.03383
Teth5141983	Operon37	GTP-binding protein EngA	R	-0.415035	-0.671746	0.793559	1.07919	1.6535	2.55864	-0.0850905	-0.139963
Teth5141997	Operon39	two component transcriptional regulator		-0.149738	-0.285288	-0.245606	-0.420139	-1.56339	-2.9558	-1.12152	-1.98199
Teth5141998	Operon39	transcriptional regulator NrdR	K	-0.660408	-1.22765	0.123356	0.221476	-1.20589	-2.21336	-1.02726	-1.80844
Teth5142000	Operon147	sporulation sigma factor SigG	K	0.731211	1.44573	-1.37946	-2.57987	0.103121	0.190636	-1.70898	-3.22678
Teth5142001	Operon147	sporulation sigma factor SigE	K	1.23138	2.43799	-0.626347	-1.19496	-0.0899452	-0.16741	-1.14956	-2.13632
Teth5142002	Operon147	peptidase U4, sporulation factor SpoIIGA		0.382289	0.748662	0.324397	0.584712	-1.15679	-2.22135	-1.26372	-2.21564
Teth5142018	Operon149	cell division protein MraZ	S	-0.997662	-1.68311	-0.371734	-0.615272	-0.0752545	-0.120099	-1.34466	-2.06531
Teth5142026		hypothetical protein	S	-0.00716295	-0.0132588	0.0903941	0.145225	-1.38317	-2.22973	-0.121813	-0.195085
Teth5142028		hypothetical protein		-0.0847155	-0.168363	0.0555615	0.105938	-0.734803	-1.37225	-1.04228	-2.02214
Teth5142036	Operon153	lipoyl synthase	H	0.792235	1.53459	0.614184	1.2172	-0.825084	-1.57696	-1.74352	-3.29605
Teth5142038	Operon153	dihydrolipoamide dehydrogenase	C	-0.0264797	-0.0482244	-0.0205381	-0.033511	-0.386234	-0.608185	-1.41716	-2.08285
Teth5142043	Operon154	histidine kinase	T	-0.821742	-1.47189	-0.291775	-0.477101	-0.0196844	-0.0314367	-1.32542	-2.09042
Teth5142044		hypothetical protein		-0.501699	-0.978891	-0.294904	-0.576183	-1.16057	-2.28069	-1.00889	-1.95659
Teth5142045	Operon155	hypothetical protein	S	-0.367758	-0.699898	-0.0675113	-0.120897	-1.29231	-2.32828	-0.51235	-0.946972
Teth5142046	Operon155	recombination and DNA strand exchange inhibitor protein	L	-0.383819	-0.72038	0.254854	0.415629	-1.62526	-2.74805	-0.632365	-1.15228
Teth5142047	Operon155	peptidase U32	O	-0.544982	-1.02884	-0.124447	-0.231089	-1.57133	-2.83128	-0.764748	-1.42251
Teth5142048	Operon155	hypothetical protein		-1.06166	-1.95512	-0.214379	-0.399297	-1.15012	-2.18308	-1.64492	-3.01085
Teth5142051	Operon157	tRNA/rRNA methyltransferase (SpoU)	J	-0.731792	-1.39404	0.0637688	0.119586	-0.556139	-0.978446	-1.16233	-2.18388
Teth5142060		hypothetical protein		-0.101194	-0.196156	-0.360332	-0.680117	-1.42298	-2.70106	-2.36832	-4.03714
Teth5142063		Hsp33-like chaperonin	O	-0.164547	-0.31968	-0.080991	-0.147317	-0.469794	-0.838761	-1.95234	-3.08659
Teth5142066		hypothetical protein		1.34901	2.432	0.522993	0.585683	0.73971	1.00814	-1.49627	-1.96292
Teth5142074	Operon293	hypothetical protein	S	-0.560202	-1.05445	-0.315878	-0.58533	-0.0117502	-0.0209845	-1.25563	-2.40772
Teth5142075	Operon293	ACT domain-containing protein	T	-0.61484	-1.05927	-0.292655	-0.459015	-0.142566	-0.219337	-1.47913	-2.37042
Teth5142076	Operon292	16S ribosomal RNA methyltransferase RsmE	S	-0.327163	-0.627173	-0.0642372	-0.114381	-1.46125	-2.59884	-0.823816	-1.52431
Teth5142081	Operon292	heat-inducible transcription repressor HrcA	K	-0.592948	-1.06524	-0.280129	-0.464641	-1.54194	-2.55306	-0.551944	-0.992457
Teth5142085		hypothetical protein		0.271796	0.531845	-0.492083	-0.922441	-1.54969	-2.89651	-0.960223	-1.83063
Teth5142086		hypothetical protein		0.0584439	0.109917	0.140292	0.26808	-1.47879	-2.66603	-0.158515	-0.30026
Teth5142089	Operon418	hypothetical protein				0.504409	0.992128	-1.18137	-2.33222	-0.666219	-1.32227
Teth5142095		hypothetical protein	S	-0.82496	-1.26509	-0.129576	-0.166502	-1.40344	-2.05759	-0.630414	-0.904131
Teth5142096		hypothetical protein				-1.32791	-2.55533	-1.71565	-3.29698	-1.39878	-2.2624
Teth5142097		hypothetical protein		-0.35136	-0.624058	-0.248069	-0.449718	-0.696451	-1.17146	-1.85032	-2.73943
Teth5142098		hypothetical protein		-0.549765	-1.04168	0.212407	0.403553	-1.43943	-2.55278	-1.87372	-3.16774
Teth5142099		branched-chain amino acid aminotransferase	EH	-1.37557	-2.63243	-0.910598	-1.72406	-1.12987	-2.22413	-1.01463	-1.81227
Teth5142104		helix-hairpin-helix repeat-containing competence protein ComEA	L	0.725981	1.44155	-0.239271	-0.455388	-1.11982	-2.17217	-0.622195	-1.2159
Teth5142106		asparagine synthetase B	E	-2.7094	-5.40569	-1.14371	-2.26241			-2.04957	-4.08859
Teth5142107	Operon347	hypothetical protein		-2.14555	-4.13615	0.544578	0.975905	-1.02752	-1.9669	-1.73251	-3.46503
Teth5142108	Operon347	NAD/NADP octopine/nopaline dehydrogenase		-2.25617	-4.40776	0.762204	1.47181	-1.44618	-2.85411	-1.88722	-3.77445
Teth5142109		YheO domain-containing protein	S	-0.808649	-1.07762	0.140081	0.186619	0.090107	0.117081	-1.70627	-2.25782
Teth5142113		GTPase ObgE	R	-0.981628	-1.29652	-0.496724	-0.658614	0.0711232	0.0957988	-2.20356	-2.30306
Teth5142114		hypothetical protein		-0.834841	-1.4502	-0.362137	-0.572826	-0.302774	-0.465827	-2.06824	-2.81616
Teth5142143	Operon100	phosphotransferase domain-containing protein	R	0.0710054	0.132901	0.401139	0.58769	1.68706	2.3205	-0.146694	-0.267826
Teth5142154	Operon102	lytic transglycosylase, catalytic	M	-0.269341	-0.520875	0.187336	0.297831	-1.39227	-2.16312	-0.943517	-1.68645
Teth5142155	Operon102	dephospho-CoA kinase	H	-0.265596	-0.497409	0.179179	0.299022	-1.13502	-1.86759	-1.15475	-2.13798
Teth5142156	Operon102	DNA polymerase I	L	0.183395	0.345381	0.132356	0.198805	-1.38857	-2.33012	-0.855944	-1.5982
Teth5142169	Operon106	hypothetical protein		0.194605	0.37117	0.0122968	0.0211023	-1.40612	-2.57595	-0.837274	-1.50769
Teth5142177		response regulator receiver/ANTAR domain-containing protein	T	-0.116786	-0.203977	-0.56715	-0.983929	-0.651654	-1.0808	-1.89756	-3.02068
Teth5142178		glutamine synthetase, type I	E	-0.0732032	-0.126995	-0.349396	-0.5665	-0.52828	-0.807925	-1.99444	-2.80674
Teth5142180	Operon108	ABC transporter related		-0.351187	-0.682506	-0.384235	-0.737941	-1.3557	-2.5326	-0.723748	-1.4022
Teth5142182	Operon108	hypothetical protein		-0.735034	-1.45138	-0.589276	-1.13423	-2.08995	-4.09728	-0.255608	-0.493269
Teth5142183	Operon109	aspartate-semialdehyde dehydrogenase	E	-0.345198	-0.645097	0.16763	0.270952	-1.6991	-3.01489	-0.748164	-1.37377
Teth5142197	Operon111	periplasmic binding protein/LacI transcriptional regulator	K	-0.222062	-0.436298	0.205575	0.403406	-0.819301	-1.58589	-1.76307	-3.51202
Teth5142203	Operon112	periplasmic binding protein/LacI transcriptional regulator		-0.536507	-1.00766	-0.167395	-0.271333	-1.19598	-2.10072	-0.0930873	-0.171619
Teth5142209		FolC bifunctional protein	H	-0.704296	-1.24816	-0.0627816	-0.106655	-1.83871	-3.25722	-0.388849	-0.690596
Teth5142211	Operon393	valyl-tRNA synthetase	J	-0.953911	-1.68638	-0.634375	-1.17415	-1.44133	-2.48646	-0.712516	-1.32611
Teth5142214		hypothetical protein		0.00862244	0.0169784	0.46764	0.850959	-1.18378	-2.27374	-0.780988	-1.52393
Teth5142221		CDP-diacylglycerol--glycerol-3-phosphate 3-phosphatidyltransferase	I	-0.0228177	-0.0403037	-0.338483	-0.621655	-1.43752	-2.66822	-1.93903	-2.76576
Teth5142230	Operon200	ATPase, P-type (transporting), HAD superfamily, subfamily IC	P			-0.85794	-1.65039	-1.1083	-2.12293	-1.34509	-2.66563
Teth5142249		hypothetical protein		-0.171814	-0.331949	-0.0276508	-0.0510858	-0.744178	-1.33718	-1.1385	-2.17379
Teth5142253		membrane-bound proton-translocating pyrophosphatase	C	-0.511552	-0.885814	0.42742	0.664584	-1.26931	-2.14007	-0.875692	-1.52843
Teth5142261		hypothetical protein		-0.0139084	-0.0265088	0.0078218	0.0131368	-1.15334	-2.13343	-0.671917	-1.23245
Teth5142263	Operon26	prevent-host-death family protein	D	-0.0222121	-0.0417168	0.0202928	0.0327606	-1.2863	-2.1777	-0.925324	-1.62886
Teth5142291		magnesium transporter	P	-0.509906	-0.969631	-0.178225	-0.332151	-1.18602	-2.20107	-1.02795	-1.93811
Teth5142308		peptidase S8 and S53, subtilisin, kexin, sedolisin	O	0.0963772	0.187974	0.062765	0.120623	-1.93071	-3.6859	-1.39549	-2.30746
Teth5142311	Operon194	homoserine dehydrogenase	E	-0.29224	-0.577678	-0.169762	-0.31698	-1.71423	-3.20185	-0.942974	-1.80348
Teth5142312	Operon194	hypothetical protein	R	-0.72383	-1.38955	-0.488897	-0.900418	-0.692063	-1.19951	-1.72351	-3.1851
Teth5142323	Operon234	CRISPR-associated helicase Cas3	R	1.3218	2.18785	0.217395	0.25867	-0.221162	-0.236884	-0.920292	-1.13917
Teth5142334	Operon232	YruB family glutaredoxin-like protein	O	-0.399151	-0.765216	-0.113546	-0.191723	0.403539	0.677633	-1.12128	-2.03103
Teth5142336	Operon231	DNA repair photolyase-like protein	L	-0.354527	-0.642122	-0.371642	-0.634026	-0.325589	-0.504637	-1.55051	-2.75659
Teth5142337	Operon231	hypothetical protein		-0.458154	-0.858945	-0.0476509	-0.0837073	-1.47391	-2.76497	-1.83166	-3.47383
Teth5142339		hypothetical protein	S	-0.368008	-0.696458	-0.108612	-0.179931	-1.59171	-2.76493	-0.857286	-1.58814
Teth5142348		peptidase M1, membrane alanine aminopeptidase	E	-0.539198	-1.05002	0.0489079	0.0958528	-0.665666	-1.26897	-1.0569	-2.03114
Teth5142351	Operon388	beta-lactamase domain-containing protein	R	0.178209	0.352804	-1.16687	-2.30033	-0.809692	-1.54916
Teth5142352	Operon388	hypothetical protein		-0.862254	-1.66082	0.670938	1.20728	-0.19211	-0.328844	-1.07016	-2.12699
Teth5142355	Operon250	FAD dependent oxidoreductase	R	2.78769	3.05663	0.0335659	0.0233903	0.463226	0.300116	-0.261697	-0.209899
Teth5142356		methyl-accepting chemotaxis sensory transducer		0.217475	0.33932	0.148717	0.216971	0.039796	0.0518282	-1.36074	-2.1396
Teth5142359		oligoendopeptidase F	E	0.151309	0.290162	0.34972	0.60559	-0.187191	-0.293041	-1.17993	-2.12987
Teth5142360	Operon251	chromate transporter	P	-0.415446	-0.765088	0.135157	0.249671	-1.23345	-2.11633	-0.537611	-0.965718
Teth5142361	Operon251	chromate transporter	P	-0.555152	-1.03344	0.137692	0.26261	-1.36179	-2.40784	-0.574475	-1.05431
Teth5142381		hypothetical protein		0.0501295	0.0996985	0.628382	1.22032	-0.503604	-0.978972	-1.15745	-2.27823
Teth5142385		hypothetical protein		0.846511	1.68527	-0.464547	-0.91689	-1.2723	-2.46756	-1.63318	-3.24247
Teth5142407	Operon258	16S rRNA methyltransferase GidB	M	0.801423	1.57986	-0.702705	-1.37657	-1.22468	-2.3454	-0.61417	-1.18962
Teth5142409	Operon258	tRNA modification GTPase TrmE	R	-0.225322	-0.400918	-0.0169429	-0.028357	0.447311	0.701071	-1.35972	-2.1292
Teth5142412	Operon258	hypothetical protein	S	-0.348639	-0.585694	-0.15839	-0.249938	0.00276289	0.00388331	-1.24985	-2.14816
Teth5142413	Operon258	ribonuclease P	J	-0.256175	-0.301748	-0.16108	-0.152208	0.115586	0.10533	-1.59645	-2.06508
Teth5142414	Operon258	50S ribosomal protein L34		-0.148445	-0.205764	-0.127338	-0.125812	0.0155009	0.0147153	-1.61996	-2.44878

## Sheet: Cluster 1
Cluster 1
gene	annotation	COG	0.5h_Log2R	0.5h_Z score	1h_Log2R	1h_Z score	2h_Log2R	2h_Z score	4h_Log2R	4h_Z score
GR_Teth5140772	cysteine desulfurase	E	1.28295	2.53777	0.658394	1.20513	-0.118961	-0.227825	0.0135838	0.025812
Teth5140204	nuclease SbcCD, D subunit	L	0.00406527	0.00735066	0.634372	1.04541	1.86058	2.50837	-0.110388	-0.201708
Teth5140427	3-methyl-2-oxobutanoate hydroxymethyltransferase	H	-0.521437	-0.93897	1.17731	1.86885	1.4977	2.43482	0.0916641	0.169447
Teth5140519	phosphoribosylformylglycinamidine synthase, purS	F	2.02373	2.80844	0.597469	0.39887	1.53651	1.10362	-0.311897	-0.394893
Teth5140520	phosphoribosylformylglycinamidine synthase I	F	1.86557	2.41493	0.665906	0.418919	1.46806	1.01743	-0.187548	-0.254873
Teth5140521	phosphoribosylformylglycinamidine synthase II	F	1.71281	2.56964	0.662219	0.666848	1.21399	1.1565	-0.246753	-0.376806
Teth5140522	amidophosphoribosyltransferase	F	2.33752	3.89211	0.507354	0.529427	1.42873	1.56301	-0.42212	-0.669262
Teth5140526	phosphoribosylamine--glycine ligase	F	1.82376	2.47356	0.50823	0.362161	1.23842	0.945439	-0.23919	-0.317583
Teth5140575	DeoR family transcriptional regulator	KG	2.16453	4.24928	0.933535	1.6111	0.0382636	0.0622751	0.0692158	0.131163
Teth5140576	1-phosphofructokinase	G	1.75984	3.51002	1.51581	2.82159	2.11543	4.1144	1.42456	2.70727
Teth5140577	putative PTS IIA-like nitrogen-regulatory protein PtsN	GT	NA	NA	NA	NA	1.12329	2.18715	1.53573	3.04673
Teth5140578	PTS system, fructose subfamily, IIC subunit	G	NA	NA	NA	NA	1.36906	2.62575	1.30431	2.48798
Teth5140645	hypothetical protein		0.0493103	0.0842766	0.502751	0.709813	1.61876	2.2175	0.480378	0.86547
Teth5140745	hypothetical protein	S	-0.0970851	-0.179165	-0.0442947	-0.0774647	1.6269	2.54027	-0.296919	-0.547366
Teth5140778	hypothetical protein		-0.227863	-0.33448	1.76531	2.32917	1.47848	2.36667	0.276735	0.444567
Teth5140797	carboxyl transferase	I	-0.233368	-0.294757	1.39762	1.64245	1.5314	2.22789	0.0213532	0.0280499
Teth5141024	sigma-54 dependent trancsriptional regulator	KT	1.51966	2.7047	1.63553	2.44219	0.516284	0.805684	-0.170726	-0.293538
Teth5141026	dihydroxyacetone kinase, L subunit	G	1.12049	2.11636	1.69948	2.93355	-0.121703	-0.21618	-0.00374288	-0.00688033
Teth5141079	DeoR family transcriptional regulator	KG	0.394937	0.658339	0.688992	0.774002	2.50382	2.47853	-1.15234	-1.58532
Teth5141081	6-phosphogluconate dehydrogenase	G	1.05205	1.83906	-0.0505126	-0.0857518	2.15231	2.9146	-0.835477	-1.43519
Teth5141162	heavy metal translocating P-type ATPase	P	1.23569	2.25588	0.59349	1.05994	-0.0792538	-0.146946	0.11202	0.208022
Teth5141163	copper ion binding protein		1.16134	2.13287	0.334493	0.56195	0.923581	1.60837	0.750855	1.34859
Teth5141166	ATPase, P-type (transporting), HAD superfamily, subfamily IC	P	1.08084	2.15539	-0.30332	-0.60664	0.999246	1.90741	0.677055	1.33647
Teth5141275	regulatory protein, ArsR	K	2.91001	5.41474	0.513686	0.892207	0.203733	0.380167	0.0558002	0.103187
Teth5141276	heavy metal translocating P-type ATPase	P	1.42456	2.70079	0.529074	0.961933	-0.144919	-0.277631	0.291411	0.553499
Teth5141363	hypothetical protein		2.03973	3.77293	0.655237	1.22298	0.0206425	0.03864	0.177744	0.328895
Teth5141582	oxaloacetate decarboxylase	C	-0.28024	-0.254139	2.28717	1.48996	3.41345	3.45914	1.03341	1.16918
Teth5141723	3-oxoacyl-(acyl-carrier-protein) reductase, FabG		0.257767	0.232749	1.55127	1.13778	1.92216	2.21166	0.817136	0.743394
Teth5141724	malonyl CoA-acyl carrier protein transacylase, FabD	I	0.0232061	0.0267187	1.33949	1.54741	1.77115	2.36566	0.356615	0.498139
Teth5141726	3-oxoacyl-(acyl carrier protein) synthase III, FabH	I	0.0418665	0.0647485	0.279403	0.400244	1.83167	3.07595	-0.364363	-0.574603
Teth5141934	periplasmic binding protein	P	1.24597	2.03975	0.849503	1.01563	0.500523	0.56808	-0.359016	-0.427911
Teth5141983	GTP-binding protein EngA (ribosome stability and/or biogenesis, as well as cell viability)	R	-0.415035	-0.671746	0.793559	1.07919	1.6535	2.55864	-0.0850905	-0.139963
Teth5142143	phosphotransferase domain-containing protein	R	0.0710054	0.132901	0.401139	0.58769	1.68706	2.3205	-0.146694	-0.267826
Teth5142355	FAD dependent oxidoreductase	R	2.78769	3.05663	0.0335659	0.0233903	0.463226	0.300116	-0.261697	-0.209899

## Sheet: Cluster 2
Cluster 2
gene	annotation	COG	0.5h_LogR	0.5h_Zscore	1h_LogR	1h_Zscore	2h_logR	2h_Zscore	4h_LogR	4h_Zscore
Teth5140012	acetolactate synthase, small subunit (valine)	E	-1.49805	-2.94967	-0.742887	-1.43886	-1.36132	-2.67254	-1.72656	-3.19671
Teth5140017	3-isopropylmalate dehydrogenase	CE	-2.08648	-4.17025	-1.25124	-2.47913	0.239294	0.474648	-1.69955	-3.3495
Teth5140069	dimethyladenosine transferase	J	-1.32718	-2.65435	NA	NA	-1.28367	-2.48857	-1.60305	-2.78047
Teth5140277	ABC transporter related	P	-2.29603	-4.46263	NA	NA	-1.98974	-3.93518	-2.27918	-4.45133
Teth5140528	amidohydrolase	R	-1.03101	-1.67539	-0.272952	-0.455456	-1.37325	-2.21748	-1.32488	-2.25774
Teth5140567	hydroxyethylthiazole kinase	H	-1.5449	-3.04128	0.248773	0.474103	-1.11177	-2.07622	-0.685935	-1.26722
Teth5140661	carbamoyl phosphate synthase small subunit (arg)	EF	-2.34095	-4.56941	-0.525328	-0.90935	NA	NA	-1.07752	-2.13194
Teth5140662	carbamoyl-phosphate synthase, large subunit	EF	-1.26673	-2.35428	-0.586547	-0.866847	-0.73071	-1.35976	-0.629381	-1.19439
Teth5140774	copper-translocating P-type ATPase	P	-1.18123	-2.29433	-0.760939	-1.46915	-1.27235	-2.41514	-0.671127	-1.3032
Teth5140806	hypothetical protein		-1.2073	-2.39675	-0.0722117	-0.140649	-1.19184	-2.31752	-1.27517	-2.50931
Teth5141074	oxidoreductase domain-containing protein	R	-2.7327	-5.45279	0.535597	1.0008	-0.81898	-1.5735	-1.20073	-2.3817
Teth5141103	helix-turn-helix domain-containing protein	K	-2.22592	-4.16919	-0.0319128	-0.0631727	-0.531549	-0.978794	-0.914342	-1.79566
Teth5141132	periplasmic binding protein	P	-1.26946	-2.52299	-0.96529	-1.89748	-1.40096	-2.76738	-0.963246	-1.83071
Teth5141312	deoxyguanosinetriphosphate triphosphohydrolase-like protein	F	NA	NA	-0.362969	-0.678517	-0.768214	-1.39646	-1.41459	-2.70408
Teth5141338	hypothetical protein		NA	NA	-0.729347	-1.39005	-1.24646	-2.44835	-1.34893	-2.60562
Teth5141425	3-deoxy-7-phosphoheptulonate synthase (tyrosine)	E	-1.21503	-2.20339	-0.570635	-1.11261	-1.09205	-2.16271	-2.40328	-4.69209
Teth5141864	tryptophan synthase subunit beta	E	-1.10311	-2.15207	0.18058	0.3409	-0.843208	-1.56789	-0.818224	-1.58252
Teth5142048	hypothetical protein		-1.06166	-1.95512	-0.214379	-0.399297	-1.15012	-2.18308	-1.64492	-3.01085
Teth5142099	branched-chain amino acid aminotransferase	EH	-1.37557	-2.63243	-0.910598	-1.72406	-1.12987	-2.22413	-1.01463	-1.81227
Teth5142106	asparagine synthetase B	E	-2.7094	-5.40569	-1.14371	-2.26241	NA	NA	-2.04957	-4.08859
Teth5142107	hypothetical protein		-2.14555	-4.13615	0.544578	0.975905	-1.02752	-1.9669	-1.73251	-3.46503
Teth5142108	NAD/NADP octopine/nopaline dehydrogenase		-2.25617	-4.40776	0.762204	1.47181	-1.44618	-2.85411	-1.88722	-3.77445
Teth5142230	ATPase, P-type (transporting), HAD superfamily, subfamily IC		NA	NA	-0.85794	-1.65039	-1.1083	-2.12293	-1.34509	-2.66563

## Sheet: Cluster 3
Cluster 3
Gene	annotation	COG	0.5h_Log2R	0.5h_Z score	1h_Log2R	1h_Z score	2h_Log2R	2h_Z score	4h_Log2R	4h_Z score
Teth5140085	hypothetical protein	S	0.192327	0.373076	0.00773039	0.0115997	0.349875	0.5821	-2.21806	-3.16225
Teth5140086	hypothetical protein		0.056342	0.106936	0.151523	0.270189	0.555355	0.92179	-1.87152	-2.93745
Teth5140089	transcription termination factor Rho	K	-0.91701	-1.3444	0.0880549	0.0891486	1.01104	1.07221	-1.82237	-2.04136
Teth5140091	thymidine kinase	F	-0.565491	-1.02754	-0.0612631	-0.104425	0.60826	0.957665	-1.91141	-2.87636
Teth5140092	hypothetical protein	R	-0.501563	-0.789759	-0.197578	-0.261009	0.687209	0.843501	-1.97034	-2.4606
Teth5140168	RpiR family transcriptional regulator	K	-0.223963	-0.418892	0.0772706	0.117519	0.815578	1.21801	-1.44386	-2.6232
Teth5140226	ABC-type xylose transport system periplasmic component-like protein	G	0.341541	0.63332	-0.00338652	-0.00588632	0.104255	0.149174	-2.71072	-4.14164
Teth5140238	ascorbate-specific PTS system enzyme IIC	S	0.46577	0.919007	-1.06743	-2.05536	0.167016	0.315831	-2.3364	-4.33
Teth5140252	hypothetical protein		0.0738759	0.101089	0.433927	0.618491	0.608187	0.736408	-1.83435	-2.21324
Teth5140688	RNA-binding S4 domain-containing protein	J	-0.362677	-0.555765	-0.554921	-0.87032	-0.157379	-0.212624	-2.79543	-3.04522
Teth5140689	SpoIID/LytB domain-containing protein	D	-0.235241	-0.440345	-0.416371	-0.75958	0.430428	0.727396	-3.57935	-4.42907
Teth5140704	hypothetical protein		0.057765	0.10303	0.322991	0.440791	0.791623	1.19866	-1.71731	-2.49643
Teth5140707	hypothetical protein		-0.172677	-0.327072	0.108363	0.204758	1.37924	2.49956	-1.20317	-2.15502
Teth5140710	hypothetical protein		-0.137264	-0.245933	0.542121	0.916904	0.943277	1.5369	-2.36548	-3.46895
Teth5140711	hypothetical protein		-0.0254065	-0.0448774	0.485409	0.815139	0.949885	1.54054	-2.19079	-3.05335
Teth5140712	hypothetical protein		-0.255817	-0.492964	0.224984	0.429451	1.14931	2.13329	-2.349	-4.16292
Teth5140719	hypothetical protein		0.0961652	0.189576	0.220045	0.428524	1.25165	2.38151	-1.40081	-2.67746
Teth5140724	hypothetical protein		-0.277482	-0.531748	0.387424	0.732778	0.73506	1.36873	-1.60065	-2.7259
Teth5140739	AAA family ATPase	R	-0.533422	-1.00166	-0.308786	-0.471884	0.735234	1.06372	-1.67585	-3.02316
Teth5140922	hypothetical protein		0.468583	0.891171	-0.45273	-0.776506	0.528875	0.898556	-1.93662	-3.13217
Teth5140926	cell wall hydrolase/autolysin	M	-0.187139	-0.365151	-0.148361	-0.243796	0.983171	1.47263	-2.33099	-3.93616
Teth5141190	phosphotransferase system, phosphocarrier protein HPr	G	-0.418123	-0.79765	-0.443557	-0.799341	0.961835	1.36333	-1.57756	-2.79354
Teth5141191	DRTGG domain-containing protein	K	0.185666	0.33991	0.278143	0.344313	1.13596	1.38455	-1.56309	-2.29728
Teth5141192	DNA polymerase III DnaE	L	0.0424805	0.0786442	0.290267	0.373973	0.772079	1.08979	-1.5295	-2.44264
Teth5141528	hypothetical protein		NA	NA	-2.92229	-5.81835	1.39517	2.63669	-2.73829	-5.18719
Teth5141583	peptidoglycan-binding LysM	M	-0.316076	-0.576034	0.729794	1.26631	1.24719	2.3302	-2.00694	-3.15897
Teth5141584	hypothetical protein		0.467581	0.92012	-0.135414	-0.262179	1.23965	2.37995	-1.58819	-3.12725
Teth5141717	hypothetical protein		-0.196006	-0.354876	-0.0511069	-0.0864392	0.269699	0.449524	-2.03257	-2.78394
Teth5141813	orotate phosphoribosyltransferase	F	-1.78872	-3.41793	-0.650356	-1.11853	NA	NA	-4.99211	-5.75639
Teth5141814	dihydroorotate dehydrogenase 1B	F	-0.807996	-1.50078	0.0799383	0.135973	0.69834	1.26893	-4.56576	-4.59723
Teth5141815	oxidoreductase FAD/NAD(P)-binding subunit	HC	-1.61702	-2.9338	-0.180048	-0.258241	-0.474202	-0.897336	-4.76694	-3.5455

## Sheet: Cluster 4
Cluster 4
gene	geneID	COG	0.5h_LogR	0.5h_Z score	1h_LogR	1h_Z score	2h_logR	2h_Z score	4h_LogR	4h_Z score
Teth5140037	CrcB protein		-0.728405	-1.38277	-0.0952493	-0.176538	-1.32027	-2.45581	-0.611702	-1.15476
Teth5140131	sigma-54 factor interaction domain-containing protein	KT	-0.200666	-0.394508	-0.42663	-0.837853	-1.59008	-2.94607	-0.790306	-1.48226
Teth5140246	4Fe-4S ferredoxin iron-sulfur binding domain-containing protein	C	-0.957378	-1.74849	-0.149804	-0.264874	-1.67627	-3.0499	-0.683313	-1.29561
Teth5140256	AzlC family protein	E	-0.81989	-1.49739	-0.602216	-1.17361	-2.30601	-4.49717	3.71945	3.75612
Teth5140276	ABC-3 protein	P	-0.368834	-0.70743	-0.182435	-0.353923	-1.78551	-3.4591	-0.918864	-1.72186
Teth5140282	hypothetical protein		-0.117051	-0.227874	-0.149549	-0.27038	-1.23771	-2.3536	-0.523486	-0.972687
Teth5140378	peptidase M42 family protein	G	-0.774698	-1.01184	-0.000229513	-0.000425801	-1.45135	-2.66989	-0.132053	-0.247643
Teth5140453	hypothetical protein		-0.0453132	-0.0833194	-0.0275872	-0.0468308	-1.64215	-2.56173	-0.443904	-0.779089
Teth5140454	flagellar assembly protein FliW	S	-0.173179	-0.319899	0.100572	0.174061	-1.66637	-2.86323	-0.604708	-1.10398
Teth5140455	carbon storage regulator, CsrA		-0.307464	-0.570295	-0.143791	-0.244196	-1.37768	-2.37887	-0.666645	-1.17465
Teth5140457	LAGLIDADG DNA endonuclease		-0.19033	-0.369002	-0.191003	-0.363152	-1.51193	-2.78921	-0.671143	-1.23451
Teth5140469	polar amino acid ABC transporter, inner membrane subunit	E	-0.43266	-0.818838	-0.362675	-0.712728	-1.14022	-2.20902	-0.524822	-0.97642
Teth5140479	RNA-binding S1 domain-containing protein	K	-0.532944	-0.992418	-0.0454921	-0.0861937	-1.4653	-2.75849	-0.879149	-1.64594
Teth5140565	phosphomethylpyrimidine kinase	H	-0.337959	-0.659917	0.126398	0.231215	-1.49469	-2.65883	-0.975091	-1.86681
Teth5140566	thiamine-phosphate pyrophosphorylase	H	-0.600517	-1.18204	-0.145251	-0.27512	-1.54798	-2.8935	-0.203067	-0.374625
Teth5140568	thiW protein	S	-0.644231	-1.24982	-0.25183	-0.479733	-1.24141	-2.37061	-0.485065	-0.907563
Teth5140694	hypothetical protein		-0.722915	-1.37395	0.319724	0.575836	-1.56869	-2.77441	-0.993029	-1.89648
Teth5140756	binding-protein-dependent transport systems inner membrane component	G	-0.481384	-0.918073	-0.786774	-1.53821	-1.8163	-3.46773	-0.166156	-0.312347
Teth5140757	dextranase		-0.508214	-0.967778	-0.66676	-1.30023	-1.78986	-3.44802	-0.195688	-0.370064
Teth5140758	glycoside hydrolase 15-related	G	-0.344398	-0.646911	-0.536966	-1.00091	-1.19328	-2.24536	-0.211186	-0.392218
Teth5140834	ATP:guanido phosphotransferase	E	-0.190033	-0.348284	0.263354	0.419318	-1.65964	-2.82396	-0.377363	-0.67511
Teth5140841	2-C-methyl-D-erythritol 2,4-cyclodiphosphate synthase	I	-0.826688	-1.55636	0.457223	0.693122	-1.39824	-2.17898	-0.150525	-0.267761
Teth5140848	RNA methyltransferase	J	-0.409321	-0.714535	0.183825	0.300871	-1.45266	-2.48907	-0.27187	-0.429039
Teth5140982	ABC-2 type transporter	R	-0.191579	-0.355692	0.0225644	0.0413197	-1.38686	-2.50714	-0.322324	-0.59895
Teth5140988	oxidoreductase domain-containing protein	R	0.175057	0.336538	-0.300962	-0.566533	-1.59148	-2.99095	-0.806503	-1.41085
Teth5140992	ROK family glucokinase	KG	0.0884872	0.174408	-0.222351	-0.433856	-1.39194	-2.61264	-0.705027	-1.36459
Teth5141003	imidazoleglycerol-phosphate dehydratase	E	-0.868999	-1.66234	-0.539187	-1.02461	-1.63277	-3.09955	-0.447138	-0.852132
Teth5141006	imidazole glycerol phosphate synthase subunit HisF	E	-0.389251	-0.754969	-1.13044	-2.17609	-2.23092	-4.41604	-0.668762	-1.29182
Teth5141044	ABC transporter related	G	-0.396149	-0.718274	-0.170743	-0.28359	-1.84575	-3.16336	-0.689676	-1.25914
Teth5141067	hypothetical protein		NA	NA	-1.00911	-1.88839	-1.31877	-2.47147	-0.17602	-0.329885
Teth5141095	Beta-galactosidase	G	-0.737825	-1.44618	-0.352973	-0.68163	-1.57575	-3.0675	-0.289609	-0.560534
Teth5141198	auxin efflux carrier	R	-0.167768	-0.315434	0.379626	0.600801	-1.58329	-2.79567	-0.148204	-0.266644
Teth5141210	methylenetetrahydrofolate reductase	E	-0.726584	-1.41303	0.0275401	0.051719	-1.26454	-2.47855	-0.846756	-1.63714
Teth5141211	homocysteine S-methyltransferase	E	-0.62148	-1.17251	-0.346333	-0.60143	-1.87197	-3.43305	-0.507696	-0.94729
Teth5141352	metal dependent phosphohydrolase	R	-0.762991	-1.3433	0.211597	0.28506	-1.48382	-2.32578	-0.919418	-1.48761
Teth5141353	ribonuclease R	K	-0.696666	-1.23512	-0.0179136	-0.0265717	-1.5817	-2.49819	-0.925723	-1.59129
Teth5141371	ABC transporter related	V	-0.555574	-1.05371	-0.331862	-0.608325	-1.12847	-2.0985	0.0663065	0.126055
Teth5141377	PfpI family intracellular peptidase	R	-0.191185	-0.326976	-0.394129	-0.721274	-1.23195	-2.26325	-0.687204	-1.15157
Teth5141392	molybdenum cofactor biosynthesis protein A	H	-0.291144	-0.565034	0.0194955	0.0353435	-1.60969	-3.03496	-0.149574	-0.283522
Teth5141394	MOSC domain-containing protein	S	-0.337003	-0.617341	-0.220691	-0.383196	-1.55376	-2.77997	-0.67063	-1.19045
Teth5141505	twitching motility protein	NU	-0.266812	-0.51321	-0.33549	-0.613509	-1.67708	-2.90564	-0.609599	-1.12433
Teth5141516	hypothetical protein		-0.106996	-0.196681	-0.212237	-0.373493	-1.50687	-2.5174	-0.577818	-0.999465
Teth5141519	gamma-glutamyl kinase	E	-0.262374	-0.500356	-0.0461761	-0.079561	-1.69601	-2.91757	-0.62085	-1.1268
Teth5141543	arginine repressor	K	-0.201329	-0.356592	-0.321021	-0.535059	-1.20905	-2.122	-0.505824	-0.876991
Teth5141545	peptidase S55, SpoIVB	M	-0.208459	-0.403046	-0.341236	-0.619046	-1.1287	-2.09335	-0.623829	-1.1909
Teth5141564	polynucleotide adenylyltransferase region	J	-0.475884	-0.873131	-0.0741337	-0.136523	-1.2464	-2.25041	-0.280781	-0.520266
Teth5141596	urea amidolyase related protein	E	-0.193951	-0.38326	0.0540808	0.100613	-1.13547	-2.1376	-0.363389	-0.709662
Teth5141605	1-acyl-sn-glycerol-3-phosphate acyltransferase	I	-0.630878	-1.18145	0.0541637	0.0997299	-1.57858	-2.91231	-0.691533	-1.31916
Teth5141606	4-hydroxy-3-methylbut-2-enyl diphosphate reductase	IM	-0.497046	-0.921622	0.284452	0.495481	-1.70813	-2.96463	-0.523025	-0.958958
Teth5141628	competence damage-inducible protein A	R	-0.461321	-0.84635	0.241433	0.394186	-1.30544	-2.1201	0.0368566	0.0693458
Teth5141665	chemoreceptor glutamine deamidase CheD	NT	-0.374483	-0.697252	-0.320708	-0.554616	-1.24376	-2.16582	-0.192474	-0.346406
Teth5141666	CheC, inhibitor of MCP methylation	NT	-0.370596	-0.695452	-0.0714881	-0.128432	-1.30663	-2.38173	-0.101715	-0.189016
Teth5141674	flagellar biosynthetic protein FlhB	NU	-0.39564	-0.744835	0.327987	0.516183	-1.31424	-2.23117	-0.326789	-0.623854
Teth5141681	flagellar motor switch protein FliM	N	-0.610669	-1.18256	0.36866	0.708652	-1.39573	-2.64119	-0.92038	-1.74768
Teth5141686	flagellar hook capping protein	N	NA	NA	-0.836444	-1.59018	-1.40596	-2.56375	-0.206732	-0.378609
Teth5141691	flagellar biosynthesis/type III secretory pathway protein-like protein	NU	NA	NA	-0.404039	-0.755666	-1.37484	-2.63262	-0.690707	-1.26471
Teth5141703	hypothetical protein	L	-0.0176739	-0.0345453	-0.569189	-1.09306	-2.1868	-4.37361	-1.00804	-1.91659
Teth5141746	thiamine pyrophosphokinase	H	-0.0583664	-0.110789	-0.454249	-0.860823	-1.21657	-2.22106	-0.65103	-1.21182
Teth5141752	sun protein	J	-0.55996	-1.06436	0.123773	0.227997	-1.27076	-2.30859	-0.556429	-1.04629
Teth5141765	major facilitator transporter		-0.344368	-0.688518	-0.32957	-0.648686	-1.37873	-2.72478	NA	NA
Teth5141779	fumarate hydratase	C	-0.961736	-1.86688	0.322966	0.631543	-1.61895	-3.14028	-0.40881	-0.789685
Teth5141792	oligopeptide/dipeptide ABC transporter, ATPase subunit	E	-0.082135	-0.159981	-0.2069	-0.390603	-1.88028	-3.49694	-0.508711	-0.971781
Teth5141827	type III restriction enzyme, res subunit	V	-0.208432	-0.401689	0.0447978	0.0797577	-1.32031	-2.34313	-0.424453	-0.806724
Teth5141829	hypothetical protein		-0.317324	-0.573957	-0.0972746	-0.167721	-1.34844	-2.42273	-0.283003	-0.527849
Teth5141867	anthranilate phosphoribosyltransferase	E	-0.680017	-1.29517	-0.113834	-0.21614	-1.90412	-3.69322	-0.772531	-1.48392
Teth5141884	L-fuculose phosphate aldolase	G	-0.24234	-0.461685	-0.0282361	-0.0493173	-1.2971	-2.16044	-0.582758	-1.06696
Teth5141885	amidohydrolase	FR	-0.679848	-1.30961	-0.309789	-0.601548	-1.24282	-2.39158	-0.368081	-0.699048
Teth5141888	DivIVA family protein	D	-0.223724	-0.438457	0.366554	0.564817	-1.37846	-2.36075	0.244794	0.44036
Teth5142026	hypothetical protein	S	-0.00716295	-0.0132588	0.0903941	0.145225	-1.38317	-2.22973	-0.121813	-0.195085
Teth5142045	hypothetical protein	S	-0.367758	-0.699898	-0.0675113	-0.120897	-1.29231	-2.32828	-0.51235	-0.946972
Teth5142046	recombination and DNA strand exchange inhibitor protein	L	-0.383819	-0.72038	0.254854	0.415629	-1.62526	-2.74805	-0.632365	-1.15228
Teth5142047	peptidase U32	O	-0.544982	-1.02884	-0.124447	-0.231089	-1.57133	-2.83128	-0.764748	-1.42251
Teth5142076	16S ribosomal RNA methyltransferase RsmE	S	-0.327163	-0.627173	-0.0642372	-0.114381	-1.46125	-2.59884	-0.823816	-1.52431
Teth5142081	heat-inducible transcription repressor HrcA	K	-0.592948	-1.06524	-0.280129	-0.464641	-1.54194	-2.55306	-0.551944	-0.992457
Teth5142085	hypothetical protein		0.271796	0.531845	-0.492083	-0.922441	-1.54969	-2.89651	-0.960223	-1.83063
Teth5142086	hypothetical protein		0.0584439	0.109917	0.140292	0.26808	-1.47879	-2.66603	-0.158515	-0.30026
Teth5142095	hypothetical protein	S	-0.82496	-1.26509	-0.129576	-0.166502	-1.40344	-2.05759	-0.630414	-0.904131
Teth5142180	ABC transporter related		-0.351187	-0.682506	-0.384235	-0.737941	-1.3557	-2.5326	-0.723748	-1.4022
Teth5142182	hypothetical protein		-0.735034	-1.45138	-0.589276	-1.13423	-2.08995	-4.09728	-0.255608	-0.493269
Teth5142183	aspartate-semialdehyde dehydrogenase	E	-0.345198	-0.645097	0.16763	0.270952	-1.6991	-3.01489	-0.748164	-1.37377
Teth5142203	periplasmic binding protein/LacI transcriptional regulator		-0.536507	-1.00766	-0.167395	-0.271333	-1.19598	-2.10072	-0.0930873	-0.171619
Teth5142209	FolC bifunctional protein	H	-0.704296	-1.24816	-0.0627816	-0.106655	-1.83871	-3.25722	-0.388849	-0.690596
Teth5142211	valyl-tRNA synthetase	J	-0.953911	-1.68638	-0.634375	-1.17415	-1.44133	-2.48646	-0.712516	-1.32611
Teth5142311	homoserine dehydrogenase	E	-0.29224	-0.577678	-0.169762	-0.31698	-1.71423	-3.20185	-0.942974	-1.80348
Teth5142339	hypothetical protein	S	-0.368008	-0.696458	-0.108612	-0.179931	-1.59171	-2.76493	-0.857286	-1.58814
Teth5142360	chromate transporter	P	-0.415446	-0.765088	0.135157	0.249671	-1.23345	-2.11633	-0.537611	-0.965718
Teth5142361	chromate transporter	P	-0.555152	-1.03344	0.137692	0.26261	-1.36179	-2.40784	-0.574475	-1.05431

## Sheet: Cluster 5
Cluster 5
gene	annotation	COG	0.5h_LogR	0.5h_Z score	1h_LogR	1h_Z score	2h_logR	2h_Z score	4h_LogR	4h_Z score
Teth5140222	periplasmic binding protein/LacI transcriptional regulator	G	NA	NA	-1.06157	-2.06552	-0.871012	-1.71436	-1.52399	-3.0019
Teth5140223	integral membrane sensor signal transduction histidine kinase		NA	NA	-2.3335	-4.60836	-1.06208	-2.07151	-1.69758	-3.27096
Teth5140237	transcriptional antiterminator, BglG	K	NA	NA	-2.64924	-5.27285	0.0796364	0.151643	-2.92438	-5.62367
Teth5140257	branched-chain amino acid transport	S	-0.639091	-1.2457	-1.66501	-3.30655	-2.1198	-4.12026	-0.85308	-1.64121
Teth5140259	indigoidine synthase A family protein	Q	-0.138436	-0.268606	-1.13895	-2.23634	-0.348141	-0.678069	-0.495533	-0.949999
Teth5140274	hypothetical protein	R	-0.335425	-0.656069	-1.12152	-2.18347	-0.404098	-0.807352	-1.42506	-2.7784
Teth5140279	ferric uptake regulator family protein	P	NA	NA	-1.32849	-2.52753	-2.59417	-4.99624	-1.43883	-2.70899
Teth5140372	ABC transporter related	V	0.126967	0.251868	-0.864365	-1.67217	-1.63737	-3.15504	-1.54907	-3.07924
Teth5140373	hypothetical protein		0.0464957	0.0915028	-1.47275	-2.85804	-1.62292	-3.18766	-0.841238	-1.64274
Teth5140977	homoserine O-acetyltransferase	E	-0.619425	-1.19607	-0.833757	-1.60094	-1.51997	-2.98398	-1.38062	-2.70639
Teth5140999	histidine--tRNA ligase	E	-1.17548	-2.29956	-1.34684	-2.63031	-1.79076	-3.56037	-1.00244	-1.97636
Teth5141004	imidazole glycerol phosphate synthase subunit HisH	E	-1.09108	-2.1256	-1.86821	-3.69832	-2.05078	-4.02727	-0.394518	-0.774141
Teth5141005	phosphoribosylformimino-5-aminoimidazole carboxamide ribotide isomerase	E	-0.858775	-1.63223	-1.12618	-2.15599	-2.1691	-4.13442	-0.794773	-1.50594
Teth5141017	hypothetical protein		0.297256	0.591928	-1.01506	-1.90782	-1.44143	-2.59612	-1.45379	-2.86047
Teth5141093	binding-protein-dependent transport systems inner membrane component		-0.396695	-0.785578	-0.897761	-1.77574	-1.3667	-2.5721	-1.79268	-3.55948
Teth5141133	transport system permease protein	P	-0.707599	-1.39127	-1.50654	-2.96575	-0.761411	-1.51601	-1.39197	-2.74423
Teth5141153	hypothetical protein		-0.823459	-1.33088	-0.807914	-1.34417	-0.903693	-1.33527	-1.13842	-2.0234
Teth5141226	DNA binding domain-containing protein		0.256294	0.503689	-1.49779	-2.83182	-1.03112	-1.89456	-0.551963	-1.0316
Teth5141402	4Fe-4S ferredoxin iron-sulfur binding domain-containing protein		-1.03067	-1.9413	-1.49797	-2.8411	-0.960839	-1.79423	-1.53251	-2.85526
Teth5141423	3-dehydroquinate synthase	E	-0.898684	-1.76188	-1.46713	-2.73801	-1.63092	-3.17621	-1.33036	-2.56622
Teth5141446	hypothetical protein		NA	NA	-1.23269	-2.42367	-0.827988	-1.64343	-0.977536	-1.94244
Teth5141459	hypothetical protein		-0.0778924	-0.151028	-0.990628	-1.91743	-0.593832	-1.14477	-1.30933	-2.42731
Teth5141531	hypothetical protein		-0.174277	-0.341944	-2.56741	-5.09353	-0.183269	-0.34506	-1.40285	-2.60853
Teth5141532	hypothetical protein		NA	NA	-2.10173	-4.05388	-0.0846042	-0.148459	-1.63364	-2.85706
Teth5141633	peptidase S14, ClpP	OU	-0.500319	-0.982728	-1.02368	-1.93635	-2.01322	-3.83453	-3.02617	-4.87597
Teth5141785	hypothetical protein		NA	NA	-1.39829	-2.73009	-0.577802	-1.13747	-1.91067	-3.80321
Teth5141915	cupin 2 domain-containing protein	G	NA	NA	-1.27736	-2.53887	-0.412092	-0.806782	-1.64462	-3.27509
Teth5142096	hypothetical protein		NA	NA	-1.32791	-2.55533	-1.71565	-3.29698	-1.39878	-2.2624
Teth5142351	beta-lactamase domain-containing protein	R	0.178209	0.352804	-1.16687	-2.30033	-0.809692	-1.54916	NA	NA

## Sheet: Cluster 6
Cluster 6
geneID	annotation	COG	0.5h_LogR	0.5h_Z score	1h_LogR	1h_Z score	2h_logR	2h_Z score	4h_LogR	4h_Z score
GR_Teth5140547	binding-protein-dependent transport systems inner membrane component	EP	-0.454205	-0.779257	-0.0647239	-0.10751	-1.67348	-2.86107	-1.43127	-2.5626
GR_Teth5140548_r			-0.7111	-1.2299	-0.223071	-0.357319	-1.54728	-2.65871	-1.62039	-2.74239
GR_Teth5140549	oligopeptide/dipeptide ABC transporter, ATPase subunit	EP	-0.743891	-1.40252	-0.0351196	-0.0671226	-1.69603	-3.10479	-1.19121	-2.25401
GR_Teth5140550	oligopeptide/dipeptide ABC transporter, ATPase subunit	E	-0.42055	-0.809966	-0.418231	-0.726151	-0.986502	-1.76226	-1.15999	-2.18179
Teth5140008	hypothetical protein	M	-0.491068	-0.929061	-0.292638	-0.531606	-1.3796	-2.58848	-1.39715	-2.62276
Teth5140015	3-isopropylmalate dehydratase large subunit	E	0.371692	0.725795	-0.47463	-0.917759	-1.10389	-2.14122	-1.36949	-2.63403
Teth5140052	Orn/Lys/Arg decarboxylase, major region	E	-0.594372	-1.16116	-0.47959	-0.935344	-1.33714	-2.6145	-1.67161	-3.27136
Teth5140070	hypothetical protein		-0.326806	-0.638409	0.0695939	0.137297	-0.532989	-1.00697	-1.68165	-3.02047
Teth5140170	phosphotransferase system, EIIC		-0.568744	-1.11953	-0.17278	-0.342701	-0.742905	-1.43849	-1.09593	-2.12137
Teth5140185	aminotransferase, class I and II	E	-0.300254	-0.586183	0.0291136	0.0546184	-0.777013	-1.50732	-1.44451	-2.77003
Teth5140186	AsnC family transcriptional regulator	K	-0.199672	-0.38389	0.165845	0.31816	-1.63761	-3.14022	-1.65777	-3.06398
Teth5140189	ABC transporter related	P	0.047213	0.0896416	-0.344814	-0.639607	-0.572119	-0.981483	-1.18806	-2.16316
Teth5140190	cobalt ABC transporter, inner membrane subunit CbiQ	P	0.0382244	0.0674109	-0.385533	-0.694408	-0.589455	-0.996448	-1.31084	-2.24167
Teth5140192	cobalt transport protein CbiM	P	-0.28674	-0.508174	-0.228462	-0.403489	-1.26104	-2.3468	-1.61651	-2.69158
Teth5140214	hypothetical protein	S	-0.0497853	-0.0908296	0.41517	0.685004	-1.06884	-1.84428	-2.16035	-3.93721
Teth5140217	hypothetical protein		-0.224723	-0.4207	-0.103463	-0.198924	-1.17912	-2.17515	-2.2168	-3.93931
Teth5140219	dehydrogenase (flavoprotein)-like protein	C	-0.765351	-1.46615	0.101415	0.200889	-1.09914	-2.14221	-1.75341	-3.27381
Teth5140227	ABC transporter related	G	-0.178084	-0.356169	-0.102876	-0.193227	-0.930434	-1.72867	-2.1835	-3.75668
Teth5140292	hypothetical protein	S	-0.406945	-0.771352	-0.173892	-0.295957	-0.665309	-1.15036	-1.52335	-2.6674
Teth5140327	isocitrate dehydrogenase	C	-0.708771	-1.27332	-0.327313	-0.602195	-1.39102	-2.63505	-1.90407	-3.53511
Teth5140329	ABC transporter related	V	-0.303941	-0.568703	-0.0547138	-0.0947497	-1.79136	-3.25405	-1.78521	-3.25109
Teth5140330	ABC-2 type transporter		-0.241358	-0.44372	-0.124899	-0.221206	-1.73418	-3.13285	-1.17031	-2.15336
Teth5140332	hypothetical protein		-0.638394	-1.11473	-0.326743	-0.550572	-0.873705	-1.41343	-1.62519	-2.81413
Teth5140345	hypothetical protein		0.327693	0.622421	0.452961	0.870151	-1.66259	-3.18313	-2.07273	-3.96996
Teth5140368	auxin efflux carrier	R	-0.371201	-0.729869	-0.744052	-1.45184	-1.45298	-2.85935	-1.32589	-2.59782
Teth5140442	hypothetical protein		-0.115428	-0.227622	0.17144	0.33814	-1.28292	-2.55106	-1.25513	-2.47461
Teth5140481	hypothetical protein	S	-0.890881	-1.67275	-0.418057	-0.79327	-0.66592	-1.19662	-1.61589	-3.0173
Teth5140554	glutamine synthetase, catalytic region	R	0.0950758	0.176951	-0.218566	-0.37857	-1.05687	-1.81445	-1.36163	-2.25268
Teth5140572	ABC transporter related	E	-0.187475	-0.373749	-0.541458	-1.0435	-1.30053	-2.255	-1.85821	-3.26526
Teth5140581	abortive infection protein	R	-0.270766	-0.508627	-0.0560025	-0.100894	-1.14377	-2.02409	-0.98618	-1.77666
Teth5140593	transcription-repair coupling factor	LK	0.152208	0.301725	-0.0676943	-0.124402	-1.55488	-2.9319	-1.26275	-2.36584
Teth5140595	AbrB family transcriptional regulator	K	-0.0358252	-0.0710068	-0.456723	-0.891465	-1.15814	-2.18666	-3.65803	-4.8756
Teth5140615	para-aminobenzoate synthase, subunit I	EH	-0.228301	-0.423788	-0.620161	-1.08653	-1.12297	-1.92095	-1.42543	-2.38547
Teth5140616	aminotransferase, class IV	EH	-0.703158	-1.40268	-0.26569	-0.489116	-0.88595	-1.7231	-1.3533	-2.50832
Teth5140636	putative GAF sensor protein		-0.526539	-1.03444	-0.0502446	-0.0942356	-1.06103	-1.99998	-1.17944	-2.30509
Teth5140650	phosphotransferase domain-containing protein	L	-0.367678	-0.725933	0.176688	0.320567	-1.01729	-1.9632	-1.19337	-2.29209
Teth5140664	argininosuccinate lyase	E	-0.485984	-0.934748	-0.709051	-1.18281	-0.889762	-1.6598	-1.45563	-2.73852
Teth5140683	small GTP-binding protein	R	-0.568497	-1.11334	-0.196221	-0.379183	-1.04045	-1.98804	-1.05086	-2.08875
Teth5140702	XRE family transcriptional regulator	K	-0.63256	-1.17733	-0.48186	-0.834632	-1.57327	-2.99747	-1.84691	-3.27566
Teth5140703	XRE family transcriptional regulator	K	0.0130174	0.0238275	0.343271	0.510493	-1.03167	-1.76202	-1.65731	-2.64082
Teth5140729	hypothetical protein		-0.453278	-0.890845	0.0892006	0.16787	-1.16973	-2.20611	-1.2661	-2.43127
Teth5140784	hypothetical protein	R	-0.272948	-0.53786	-0.150617	-0.299141	-0.77887	-1.53019	-1.29524	-2.54403
Teth5140985	periplasmic binding protein/LacI transcriptional regulator		0.033179	0.0650593	-0.392414	-0.766007	-1.07481	-2.05803	-1.82252	-3.26757
Teth5140986	xylose isomerase domain-containing protein		-0.0187926	-0.0369572	-0.152089	-0.292412	-0.920389	-1.81459	-1.12092	-2.08523
Teth5141114	hypothetical protein		-0.448192	-0.886483	-0.282813	-0.52274	-0.606905	-1.1573	-1.13799	-2.27599
Teth5141169	thioesterase superfamily protein	Q	-0.553373	-1.04822	-0.0426723	-0.0716732	-1.34549	-2.35719	-1.11409	-2.03754
Teth5141182	binding-protein-dependent transport systems inner membrane component	G	-0.714933	-1.36984	-0.213657	-0.42216	-1.07729	-2.03061	-1.07823	-2.09111
Teth5141183	binding-protein-dependent transport systems inner membrane component	G	-0.822806	-1.45697	-0.411696	-0.763619	-0.807834	-1.43245	-1.2765	-2.36756
Teth5141202	binding-protein-dependent transport systems inner membrane component	E	-0.86549	-1.67006	-0.31265	-0.596765	-0.945656	-1.79121	-1.50806	-2.85728
Teth5141203	substrate-binding region of ABC-type glycine betaine transport system	M	-0.678612	-1.30266	-0.443571	-0.823044	-0.787137	-1.3834	-1.39084	-2.48602
Teth5141221	restriction modification system DNA specificity subunit	V	0.500798	0.992342	-0.498201	-0.98262	-1.29796	-2.59592	-1.62615	-3.22767
Teth5141227	hypothetical protein		-0.0704872	-0.136385	-0.0711476	-0.136278	-0.833515	-1.66703	-1.65012	-3.29047
Teth5141292	hypothetical protein		-0.0386297	-0.0728932	-0.348372	-0.665187	-1.29519	-2.38862	-1.34518	-2.28736
Teth5141333	MiaB-like tRNA modifying enzyme	J	-0.710621	-1.33584	-0.435663	-0.80184	-1.6305	-2.91669	-1.88978	-3.15309
Teth5141355	ABC transporter related	V	NA	NA	0.244544	0.470575	-0.946741	-1.76721	-1.83469	-3.60025
Teth5141424	prephenate dehydratase	E	-0.56628	-1.05053	-0.508318	-0.977609	-1.4981	-2.90324	-1.76398	-3.28811
Teth5141428	hypothetical protein		-0.110383	-0.21137	-0.481286	-0.856187	-0.54535	-0.917198	-1.2342	-2.20923
Teth5141500	peptidoglycan glycosyltransferase	M	-0.272188	-0.527951	-0.236738	-0.456618	-1.09064	-2.05358	-1.26261	-2.29544
Teth5141571	sodium:dicarboxylate symporter	C	-0.168186	-0.303023	-0.269859	-0.437757	-1.36405	-2.2766	-1.27646	-2.0035
Teth5141572	hypothetical protein	O	-0.509751	-0.89709	-0.384405	-0.67312	-1.59631	-2.74309	-1.7713	-3.06207
Teth5141637	processing peptidase	R	-0.944286	-1.77995	-0.381947	-0.689808	-1.07586	-1.93928	-1.18394	-2.16353
Teth5141667	putative CheW protein	NT	0.296308	0.580571	-0.168272	-0.321076	-0.983739	-1.76938	-1.10568	-2.15491
Teth5141682	flagellar basal body-associated protein FliL	N	-0.351536	-0.676949	0.143309	0.275254	-1.03586	-1.8242	-1.16412	-2.19165
Teth5141685	flagellar operon protein		-0.803164	-1.49665	-0.593451	-1.10737	-1.76165	-3.36987	-1.53731	-2.85578
Teth5141688	hypothetical protein		-0.664503	-1.29984	0.49026	0.922774	-0.834598	-1.52458	-1.25433	-2.41193
Teth5141693	flagellar M-ring protein FliF	NU	0.141116	0.265605	-0.152414	-0.279772	-1.32244	-2.43791	-1.44562	-2.67803
Teth5141696	flagellar basal-body rod protein FlgB	N	0.316929	0.604486	-0.127596	-0.24682	-0.82308	-1.56602	-1.39646	-2.48771
Teth5141702	ribonuclease HII	L	-0.211792	-0.417107	-0.373373	-0.711795	-1.14506	-2.21359	-0.969082	-1.87908
Teth5141707	GTP-binding protein, HSR1-related	R	-0.509557	-0.943967	-0.183679	-0.322212	-1.48428	-2.46603	-1.20681	-2.04072
Teth5141789	glycosidase, PH1107-related	G	-0.155682	-0.294803	-0.143225	-0.269159	-0.739095	-1.42186	-1.16963	-2.07512
Teth5141850	sodium ion-translocating decarboxylase, beta subunit	C	0.0371944	0.0726184	0.0245547	0.0488001	-1.07825	-1.97994	-1.32351	-2.44442
Teth5141851	sodium pump decarboxylase, gamma subunit		0.285232	0.55944	0.0766989	0.147073	-1.07474	-2.08957	-1.28319	-2.37
Teth5141857	hypothetical protein	S	-0.0657761	-0.123673	-0.291918	-0.495925	-1.06103	-1.98161	-1.38591	-2.49751
Teth5141863	tryptophan synthase subunit alpha	E	-0.697217	-1.38654	-0.0254301	-0.050314	-1.72802	-3.41515	-1.37987	-2.73354
Teth5141966	sigma-54 factor interaction domain-containing protein	KT	-0.292323	-0.576814	0.98589	1.89017	-1.00184	-1.98875	-2.14437	-4.14356
Teth5141976	phospholipid/glycerol acyltransferase	I	0.291548	0.57232	0.118765	0.214914	-1.36012	-2.62311	-1.3797	-2.60752
Teth5141997	two component transcriptional regulator		-0.149738	-0.285288	-0.245606	-0.420139	-1.56339	-2.9558	-1.12152	-1.98199
Teth5141998	transcriptional regulator NrdR	K	-0.660408	-1.22765	0.123356	0.221476	-1.20589	-2.21336	-1.02726	-1.80844
Teth5142028	hypothetical protein		-0.0847155	-0.168363	0.0555615	0.105938	-0.734803	-1.37225	-1.04228	-2.02214
Teth5142044	hypothetical protein		-0.501699	-0.978891	-0.294904	-0.576183	-1.16057	-2.28069	-1.00889	-1.95659
Teth5142060	hypothetical protein		-0.101194	-0.196156	-0.360332	-0.680117	-1.42298	-2.70106	-2.36832	-4.03714
Teth5142097	hypothetical protein		-0.35136	-0.624058	-0.248069	-0.449718	-0.696451	-1.17146	-1.85032	-2.73943
Teth5142098	hypothetical protein		-0.549765	-1.04168	0.212407	0.403553	-1.43943	-2.55278	-1.87372	-3.16774
Teth5142155	dephospho-CoA kinase	H	-0.265596	-0.497409	0.179179	0.299022	-1.13502	-1.86759	-1.15475	-2.13798
Teth5142177	response regulator receiver/ANTAR domain-containing protein	T	-0.116786	-0.203977	-0.56715	-0.983929	-0.651654	-1.0808	-1.89756	-3.02068
Teth5142178	glutamine synthetase, type I	E	-0.0732032	-0.126995	-0.349396	-0.5665	-0.52828	-0.807925	-1.99444	-2.80674
Teth5142197	periplasmic binding protein/LacI transcriptional regulator	K	-0.222062	-0.436298	0.205575	0.403406	-0.819301	-1.58589	-1.76307	-3.51202
Teth5142221	CDP-diacylglycerol--glycerol-3-phosphate 3-phosphatidyltransferase	I	-0.0228177	-0.0403037	-0.338483	-0.621655	-1.43752	-2.66822	-1.93903	-2.76576
Teth5142249	hypothetical protein		-0.171814	-0.331949	-0.0276508	-0.0510858	-0.744178	-1.33718	-1.1385	-2.17379
Teth5142291	magnesium transporter	P	-0.509906	-0.969631	-0.178225	-0.332151	-1.18602	-2.20107	-1.02795	-1.93811
Teth5142308	peptidase S8 and S53, subtilisin, kexin, sedolisin	O	0.0963772	0.187974	0.062765	0.120623	-1.93071	-3.6859	-1.39549	-2.30746
Teth5142312	hypothetical protein	R	-0.72383	-1.38955	-0.488897	-0.900418	-0.692063	-1.19951	-1.72351	-3.1851
Teth5142337	hypothetical protein		-0.458154	-0.858945	-0.0476509	-0.0837073	-1.47391	-2.76497	-1.83166	-3.47383
Teth5142348	peptidase M1, membrane alanine aminopeptidase	E	-0.539198	-1.05002	0.0489079	0.0958528	-0.665666	-1.26897	-1.0569	-2.03114

## Sheet: Cluster 7
Cluster 7
gene	annotation	COG	0.5h_LogR	0.5h_Z score	1h_LogR	1h_Z score	2h_logR	2h_Z score	4h_LogR	4h_Z score
GR_Teth5141360	ABC transporter related	V	0.403098	0.796494	0.374832	0.73295	-1.36482	-2.68097	-0.481335	-0.938585
Teth5140050	DNA-3-methyladenine glycosylase I	L	-0.0644989	-0.113361	0.382556	0.630942	-1.82174	-2.73334	-0.41916	-0.65633
Teth5140072	hypothetical protein		0.360293	0.709208	0.0679056	0.118211	-1.13525	-2.17383	-0.650114	-1.24399
Teth5140103	UDP-N-acetylglucosamine 1-carboxyvinyltransferase	M	0.666844	1.32511	0.157421	0.303499	-1.3397	-2.57571	-0.910458	-1.73746
Teth5140239	phosphotransferase system, lactose/cellobiose-specific IIB subunit	G	0.597047	1.18315	0.355182	0.674386	-1.04859	-2.02453	-1.30894	-2.40158
Teth5140266	glycoside hydrolase family protein	G	0.364693	0.718525	0.250939	0.488665	-1.14195	-2.21895	-0.960102	-1.89827
Teth5140267	Beta-glucosidase	G	-0.0499115	-0.0981457	0.0873266	0.169634	-1.06514	-2.06185	-0.511206	-1.0011
Teth5140280	ATPase	R	NA	NA	3.68116	4.53003	-1.83655	-2.22861	0.0693355	0.129217
Teth5140311	precorrin-6Y C5,15-methyltransferase (decarboxylating), CbiT subunit	H	0.40815	0.76174	0.223658	0.349216	-1.53159	-2.54771	-0.170261	-0.270002
Teth5140312	precorrin-2 C20-methyltransferase	H	0.283697	0.53708	0.307234	0.506881	-1.2788	-2.25645	-0.077315	-0.130401
Teth5140359	transposase, mutator type		-0.338011	-0.640031	0.569117	1.09994	-1.09064	-2.01607	-1.11352	-2.1763
Teth5140391	imidazolonepropionase	Q	0.180931	0.337357	0.102969	0.156439	-1.68956	-2.66109	-0.621773	-0.985646
Teth5140419	citrate transporter		-0.236534	-0.447285	0.0742787	0.143268	-1.31611	-2.63222	-0.935352	-1.69262
Teth5140424	glucose-inhibited division protein A		0.387269	0.769203	0.382404	0.75824	-1.37204	-2.69489	-0.0301112	-0.0591409
Teth5140480	copper amine oxidase domain-containing protein		-0.0355424	-0.0636229	0.461129	0.669159	-1.90545	-2.871	-0.854157	-1.38235
Teth5140498	LytTR family two component transcriptional regulator	KT	0.190305	0.377332	0.0205926	0.039836	-1.3213	-2.44732	-0.870905	-1.67733
Teth5140538	DNA ligase, NAD-dependent	L	-0.114552	-0.223943	0.40895	0.680383	-1.45192	-2.68278	-0.395907	-0.732206
Teth5140614	glutamine amidotransferase of anthranilate synthase	EH	0.486709	0.960694	0.577074	1.15337	-1.15326	-2.28211	-1.48684	-2.83177
Teth5140643	hypothetical protein	S	-0.168426	-0.324948	0.312859	0.578452	-1.3025	-2.4742	-0.397083	-0.744452
Teth5140659	acetylglutamate kinase	E	-0.106599	-0.166473	0.95503	1.11282	-1.2971	-2.27496	-0.236651	-0.349668
Teth5140660	acetylornithine and succinylornithine aminotransferase	E	-0.326641	-0.589756	0.758619	1.0114	-1.26894	-2.29322	-0.632447	-1.06069
Teth5140698	recombinase	L	0.0691866	0.137265	0.482814	0.867391	-1.27486	-2.42947	-0.562897	-1.08178
Teth5140699	hypothetical protein		0.127532	0.252134	0.0372705	0.0701987	-1.64675	-2.93161	-1.11379	-2.13873
Teth5140738	Type IV secretory pathway VirD4 components-like protein		0.161664	0.3194	0.0577293	0.112861	-1.10846	-2.11	-0.495675	-0.9384
Teth5140753	extracellular solute-binding protein		0.381311	0.75631	0.333749	0.613855	-1.17397	-2.19906	-0.673461	-1.32067
Teth5140760	transposase IS3/IS911 family protein	L	-0.0101767	-0.0199799	0.288624	0.531561	-1.14399	-2.15482	-0.432217	-0.832013
Teth5140859	DNA-directed RNA polymerase subunit beta	K	-0.190397	-0.362013	0.55199	1.00009	-1.29877	-2.33658	-0.801192	-1.51738
Teth5140921	MazG nucleotide pyrophosphohydrolase		0.555719	1.07886	0.388895	0.77744	-1.16993	-2.04745	-0.636098	-1.13374
Teth5140946	thiamine pyrophosphate binding domain-containing protein	C	0.405159	0.797323	0.410431	0.767018	-1.03859	-1.95435	-1.03929	-2.01837
Teth5140948	phospholipid/glycerol acyltransferase	I	-0.0156393	-0.0307955	1.05435	2.02426	-1.32057	-2.5228	-1.30619	-2.3269
Teth5140981	ABC transporter related	V	-0.168399	-0.321547	0.34482	0.672501	-1.05777	-2.03022	-0.539604	-1.02988
Teth5140993	oxidoreductase domain-containing protein	R	NA	NA	0.72282	1.42845	-1.1783	-2.30511	-1.37121	-2.70441
Teth5141089	ROK family protein	KG	0.110235	0.216884	0.139698	0.262493	-1.14075	-2.17377	-0.536465	-1.03516
Teth5141128	cobyrinic acid a,c-diamide synthase	C	NA	NA	0.651459	1.24171	-1.17848	-2.2691	-1.11667	-2.1778
Teth5141159	PP-loop domain-containing protein	D	0.197671	0.383534	0.590342	1.04388	-1.53279	-2.9494	-0.628234	-1.09615
Teth5141160	thiamineS protein		-0.155385	-0.300449	0.361376	0.653542	-1.39569	-2.6693	-1.07022	-1.932
Teth5141368	transposase, IS4 family protein		0.365475	0.721066	1.21557	2.32789	-0.572933	-1.08103	-0.810948	-1.59224
Teth5141430	hypothetical protein	S	0.0597628	0.11663	0.426584	0.835246	-1.39982	-2.65741	-0.774293	-1.53209
Teth5141439	ATPase of the ABC class-like protein	R	-0.0855248	-0.168732	0.475973	0.927391	-1.10788	-2.17447	-0.785702	-1.54009
Teth5141507	Tfp pilus assembly protein PilE-like protein		-0.112094	-0.215559	0.526502	1.04584	-1.30941	-2.39747	-0.888113	-1.52957
Teth5141558	anti-sigma F factor	T	0.314492	0.613626	0.302219	0.523706	-1.84152	-3.29719	-0.702995	-1.27864
Teth5141651	glycosyl transferase family protein	M	0.299406	0.583876	-0.0178004	-0.0305494	-1.28911	-2.24816	-0.572967	-1.05814
Teth5141694			0.282584	0.554494	NA	NA	-1.35671	-2.6432	-0.806434	-1.48899
Teth5141719	radical SAM domain-containing protein	KB	0.542664	0.976874	0.105203	0.183597	-1.46358	-2.76464	-0.286793	-0.477752
Teth5141733	hypothetical protein	R	0.187927	0.371811	0.278094	0.522058	-1.11	-2.14504	-0.558052	-1.09161
Teth5141739	small acid-soluble spore protein, alpha/beta type		0.431112	0.852511	1.83804	2.47161	-1.41027	-2.69793	-0.727714	-1.40706
Teth5141766	hypothetical protein		-0.349026	-0.673798	0.374305	0.619755	-1.38024	-2.46136	-0.827136	-1.55527
Teth5141828	site-specific DNA-methyltransferase (adenine-specific)	L	0.0460418	0.0870748	0.144146	0.23523	-1.14982	-2.04418	-0.722872	-1.35691
Teth5141833	hypothetical protein		0.229617	0.447928	0.374106	0.670536	-1.16874	-2.15622	-0.637333	-1.18971
Teth5141837	hypothetical protein		-0.046056	-0.0907991	0.93364	1.86728	-1.49851	-2.70745	-0.425776	-0.776
Teth5141838	CRISPR-associated TM1812 family protein		0.174471	0.338622	-0.0141671	-0.0266043	-1.73841	-3.28328	-0.820626	-1.49524
Teth5141839	hypothetical protein		0.122446	0.236965	-0.163671	-0.310427	-1.27621	-2.45155	-0.892691	-1.60747
Teth5141843	large conductance mechanosensitive channel protein	M	-0.106889	-0.209623	0.436178	0.735653	-1.16839	-2.23491	-0.168273	-0.318668
Teth5141872	cystathionine beta-lyase/cystathionine gamma-synthase-like protein		-0.360101	-0.692205	0.258796	0.493755	-1.05996	-2.02893	-0.797955	-1.57478
Teth5141959	histidine kinase		-0.121777	-0.241879	0.357755	0.655242	-1.15109	-2.18931	-0.784178	-1.5046
Teth5141977	response regulator receiver protein	T	-0.559676	-1.07541	0.637934	1.08733	-1.17964	-2.16703	-1.22111	-2.03383
Teth5142002	peptidase U4, sporulation factor SpoIIGA		0.382289	0.748662	0.324397	0.584712	-1.15679	-2.22135	-1.26372	-2.21564
Teth5142089	hypothetical protein		NA	NA	0.504409	0.992128	-1.18137	-2.33222	-0.666219	-1.32227
Teth5142154	lytic transglycosylase, catalytic	M	-0.269341	-0.520875	0.187336	0.297831	-1.39227	-2.16312	-0.943517	-1.68645
Teth5142156	DNA polymerase I	L	0.183395	0.345381	0.132356	0.198805	-1.38857	-2.33012	-0.855944	-1.5982
Teth5142169	hypothetical protein		0.194605	0.37117	0.0122968	0.0211023	-1.40612	-2.57595	-0.837274	-1.50769
Teth5142214	hypothetical protein		0.00862244	0.0169784	0.46764	0.850959	-1.18378	-2.27374	-0.780988	-1.52393
Teth5142253	membrane-bound proton-translocating pyrophosphatase	C	-0.511552	-0.885814	0.42742	0.664584	-1.26931	-2.14007	-0.875692	-1.52843
Teth5142261	hypothetical protein		-0.0139084	-0.0265088	0.0078218	0.0131368	-1.15334	-2.13343	-0.671917	-1.23245
Teth5142263	prevent-host-death family protein	D	-0.0222121	-0.0417168	0.0202928	0.0327606	-1.2863	-2.1777	-0.925324	-1.62886

## Sheet: Cluster 8
Cluster 8
Gene	annotation	COG	0.5h_Log2R	0.5h_Z score	1h_Log2R	1h_Z score	2h_Log2R	2h_Z score	4h_Log2R	4h_Z score
Teth5140041	hypothetical protein		0.472052	0.93325	0.037961	0.0710699	-0.71569	-1.33672	-1.35841	-2.65297
Teth5140045	protein of unknown function DUF395, YeeE/YedE	R	0.384438	0.56386	-0.052232	-0.0807721	-0.447246	-0.614881	-1.86024	-2.54521
Teth5140046	SirA family protein	O	0.478653	0.655833	-0.285453	-0.434155	-0.379446	-0.520206	-1.68213	-2.13926
Teth5140047	protein of unknown function DUF395, YeeE/YedE	R	0.550009	0.724536	-0.0259558	-0.0348462	-0.310991	-0.383777	-2.12429	-2.31129
Teth5140048	FAD-dependent pyridine nucleotide-disulphide oxidoreductase	O	0.574523	0.976336	-0.245433	-0.402108	-0.348956	-0.571199	-2.30055	-3.37558
Teth5140119	hypothetical protein	R	0.09631	0.169038	0.637218	1.22365	0.0441072	0.056983	-1.12855	-2.10449
Teth5140191	hypothetical protein		0.215051	0.40391	-0.448444	-0.846733	-0.158665	-0.295722	-1.7613	-3.21172
Teth5140228	monosaccharide-transporting ATPase	G	0.566556	1.08833	0.0878091	0.165265	-0.539081	-0.941771	-1.98423	-3.12603
Teth5140344	hypothetical protein		-0.191219	-0.242047	0.647511	0.52187	-0.435464	-0.392622	-1.66344	-2.11704
Teth5140412	PTS system, N-acetylglucosamine-specific IIBC subunit	G	1.53722	2.39476	0.984766	0.95264	-0.421635	-0.489955	-2.15994	-2.02206
Teth5140413	PTS system, glucose subfamily, IIA subunit	G	0.129323	0.247193	0.013363	0.0233636	0.265738	0.405982	-1.25349	-2.17448
Teth5140414	transcriptional antiterminator, BglG	K	1.22795	2.33696	0.310874	0.569578	0.545862	0.927403	-1.41148	-2.4368
Teth5140690	YabP family protein		1.14078	2.26442	0.813214	1.61801	NA	NA	-1.91208	-3.63761
Teth5140705	hypothetical protein		0.158662	0.306102	0.0911852	0.1639	-0.265772	-0.474582	-1.2937	-2.14873
Teth5140713	hypothetical protein		-0.00517025	-0.0100317	0.273389	0.512085	-0.432593	-0.807041	-1.93155	-3.27153
Teth5140714	Type IV secretory pathway VirB4 components-like protein	U	0.654797	1.29826	0.364752	0.722816	-0.125086	-0.245889	-1.32131	-2.48526
Teth5140715	hypothetical protein		0.309009	0.607423	0.244844	0.475115	0.128567	0.245978	-1.43886	-2.65777
Teth5140720	SAF domain-containing protein		0.339415	0.674444	0.29488	0.578433	-0.0279444	-0.0533315	-1.22433	-2.34238
Teth5140721	ATPase involved in chromosome partitioning-like protein		0.402402	0.774197	0.211242	0.412465	-0.427594	-0.788603	-1.38212	-2.47449
Teth5140725	hypothetical protein		0.145448	0.272795	0.655314	1.17068	-0.742916	-1.3816	-1.58621	-2.69113
Teth5140727	hypothetical protein		0.703672	1.38346	-0.11702	-0.232188	0.985619	1.79123	-1.18798	-2.20443
Teth5140746	putative methyl-accepting chemotaxis sensory transducer		0.26425	0.527588	0.458837	0.903404	-0.656615	-1.24101	-1.16898	-2.31567
Teth5140790	phosphoprotein phosphatase	TK	0.745692	1.42005	1.36926	2.66788	-0.113809	-0.227543	-0.979562	-1.77534
Teth5140824	putative PTS IIA-like nitrogen-regulatory protein PtsN		0.805266	1.59646	NA	NA	0.799309	1.52297	-1.32448	-2.41777
Teth5140923	coat F domain-containing protein		0.368325	0.716745	-0.172514	-0.299418	0.113677	0.194391	-1.54239	-2.67685
Teth5140970	ferredoxin domain-containing protein	S	0.254943	0.39027	-0.0849991	-0.0946629	-0.571141	-0.76698	-1.50096	-2.3539
Teth5141122	hypothetical protein		0.909532	1.81165	-0.109159	-0.212532	-0.0626522	-0.119292	-2.856	-4.81654
Teth5141297	peptidase S16, lon domain-containing protein	O	0.908502	1.80563	0.60131	1.18621	-0.433553	-0.835407	-1.24732	-2.37533
Teth5141319	mannose-6-phosphate isomerase, class I	G	0.601222	1.18488	0.0324461	0.0622247	-0.447518	-0.82621	-1.36814	-2.56583
Teth5141404	radical SAM domain-containing protein	C	0.381212	0.753541	0.299347	0.551609	-0.22423	-0.421785	-1.02652	-2.0515
Teth5141405	glycerophosphodiester phosphodiesterase	C	0.820843	1.62169	0.610986	1.20509	-0.763008	-1.47369	-1.20271	-2.3437
Teth5141416	6-phosphogluconate dehydrogenase-like protein	G	0.0485296	0.0641436	-0.20762	-0.233322	-0.333053	-0.315256	-1.99694	-2.55903
Teth5141432	ROK family protein	KG	0.12608	0.235283	0.227601	0.349306	0.308244	0.399798	-1.39338	-2.12479
Teth5141526	stage III sporulation protein SpoAB		1.2233	2.41141	-0.0342707	-0.0595941	-0.642592	-1.19655	-2.58453	-4.30491
Teth5141529	hypothetical protein		0.818065	1.62352	-0.323929	-0.612978	-0.293522	-0.551122	-2.08943	-3.93868
Teth5141687	flagellar hook-length control protein		NA	NA	0.531766	1.05634	-0.167936	-0.307153	-1.69161	-3.20207
Teth5141695	flagellar basal-body rod protein FlgC	N	0.206143	0.386002	-0.032687	-0.0617285	-0.205041	-0.371654	-1.52493	-2.74347
Teth5141808	short-chain dehydrogenase/reductase SDR	IQR	0.053062	0.0983401	-0.258188	-0.46755	-0.49473	-0.78488	-1.43264	-2.58799
Teth5141819	bifunctional pyrimidine regulatory protein PyrR uracil phosphoribosyltransferase	F	0.14113	0.22793	0.228233	0.263552	-0.408293	-0.556585	-2.87481	-2.33996
Teth5141854	cobalamin B12-binding domain-containing protein	I	0.366576	0.709755	0.150279	0.254012	-0.461638	-0.840602	-1.17083	-2.03545
Teth5141895	gluconate transporter	GE	0.696506	1.30258	-0.162839	-0.298945	-0.531246	-0.97827	-1.86035	-3.69447
Teth5141896	glycerate kinase	G	0.575218	0.956118	0.165702	0.222369	0.836499	1.17576	-1.11518	-2.18709
Teth5141958	response regulator receiver protein		NA	NA	0.358775	0.698919	-0.371269	-0.724723	-1.29607	-2.49065
Teth5142000	sporulation sigma factor SigG	K	0.731211	1.44573	-1.37946	-2.57987	0.103121	0.190636	-1.70898	-3.22678
Teth5142036	lipoyl synthase	H	0.792235	1.53459	0.614184	1.2172	-0.825084	-1.57696	-1.74352	-3.29605
Teth5142038	dihydrolipoamide dehydrogenase	C	-0.0264797	-0.0482244	-0.0205381	-0.033511	-0.386234	-0.608185	-1.41716	-2.08285
Teth5142063	Hsp33-like chaperonin	O	-0.164547	-0.31968	-0.080991	-0.147317	-0.469794	-0.838761	-1.95234	-3.08659
Teth5142066	hypothetical protein		1.34901	2.432	0.522993	0.585683	0.73971	1.00814	-1.49627	-1.96292
Teth5142356	methyl-accepting chemotaxis sensory transducer		0.217475	0.33932	0.148717	0.216971	0.039796	0.0518282	-1.36074	-2.1396
Teth5142359	oligoendopeptidase F	E	0.151309	0.290162	0.34972	0.60559	-0.187191	-0.293041	-1.17993	-2.12987
Teth5142381	hypothetical protein		0.0501295	0.0996985	0.628382	1.22032	-0.503604	-0.978972	-1.15745	-2.27823

## Sheet: Cluster 9
Cluster 9
gene	annotation	COG	0.5h_Log2R	0.5h_Z score	1h_Log2R	1h_Z score	2h_Log2R	2h_Z score	4h_Log2R	4h_Z score
Teth5140145	iron-containing alcohol dehydrogenase	C	1.3926	2.74922	0.346811	0.676899	-0.215334	-0.415433	-0.517692	-0.998853
Teth5140146	NADH:flavin oxidoreductase/NADH oxidase	C	1.34947	2.63541	0.934819	1.86964	-1.24687	-2.35974	-0.751988	-1.41137
Teth5140374	GntR family transcriptional regulator		0.763205	1.49181	-1.27374	-2.47396	-0.331853	-0.630392	-0.341588	-0.674477
Teth5140410	methyl-accepting chemotaxis sensory transducer	NT	0.974868	1.90346	-1.09362	-2.00511	-0.683089	-1.28979	-1.45081	-2.75573
Teth5140425	aspartate 1-decarboxylase	H	1.08351	2.1528	0.336958	0.631285	-0.0100167	-0.0178237	-0.665023	-1.27214
Teth5140483	arginine deiminase	E	1.03817	2.04017	-1.15132	-2.05587	-0.673775	-1.16416	-0.350339	-0.687845
Teth5140563	biotin synthase	H	1.40617	2.7934	-0.00619326	-0.0120012	-0.806796	-1.43457	-0.0513988	-0.0994352
Teth5140571	phosphate uptake regulator, PhoU	P	1.39364	2.77422	-0.458791	-0.885832	-1.30083	-2.55431	-0.918259	-1.74443
Teth5140708	hypothetical protein		0.823084	1.64176	0.15528	0.305873	-1.20335	-2.35428	-0.838683	-1.64622
Teth5140960	hypothetical protein		1.23134	2.40621	0.464492	0.819599	-1.33861	-2.465	-0.781891	-1.34265
Teth5141123	hypothetical protein		1.03969	2.07056	0.107138	0.207833	-0.575415	-1.1127	NA	NA
Teth5141228	hypothetical protein		1.19138	2.30519	0.31763	0.50301	-0.15367	-0.258883	-0.720437	-1.19923
Teth5141229	hypothetical protein		0.553807	1.07797	-0.842541	-1.68508	-1.63705	-3.06206	-0.476622	-0.843944
Teth5141431	LmbE family protein	S	1.72799	3.43301	0.126218	0.246236	-0.991482	-1.95419	-1.10574	-2.18296
Teth5141768	2'-5' RNA ligase	J	0.984875	1.95	-0.7082	-1.3916	NA	NA	-1.49375	-2.89493
Teth5141865	phosphoribosylanthranilate isomerase	E	0.813757	1.60405	-1.18287	-2.34439	-1.82392	-3.59394	NA	NA
Teth5141929	hypothetical protein		1.60459	3.17941	0.800044	1.45767	-0.732194	-1.32303	-0.186313	-0.355346
Teth5141932	ABC transporter related	PH	1.41852	2.82218	0.399144	0.752984	-0.278166	-0.499591	0.0894403	0.16991
Teth5141972	MarR family transcriptional regulator (multiple antibiotic resistance regulator)	K	0.573888	1.138	-0.671842	-1.26819	-1.22414	-2.39377	-1.05027	-2.00084
Teth5142001	sporulation sigma factor SigE	K	1.23138	2.43799	-0.626347	-1.19496	-0.0899452	-0.16741	-1.14956	-2.13632
Teth5142104	helix-hairpin-helix repeat-containing competence protein ComEA	L	0.725981	1.44155	-0.239271	-0.455388	-1.11982	-2.17217	-0.622195	-1.2159
Teth5142323	CRISPR-associated helicase Cas3	R	1.3218	2.18785	0.217395	0.25867	-0.221162	-0.236884	-0.920292	-1.13917
Teth5142385	hypothetical protein		0.846511	1.68527	-0.464547	-0.91689	-1.2723	-2.46756	-1.63318	-3.24247
Teth5142407	16S rRNA methyltransferase GidB	M	0.801423	1.57986	-0.702705	-1.37657	-1.22468	-2.3454	-0.61417	-1.18962

[truncated: 1 more sheets: Cluster 10]
