# Supplementary material for: Microevolution from shock to adaptation revealed strategies improving ethanol tolerance and production in Thermoanaerobacter
Source: Biotechnol Biofuels. 2013 Jul 22;6:103. doi: 10.1186/1754-6834-6-103 (PMC3751872; doi:10.1186/1754-6834-6-103)
Supplement: Additional file 15 — Differentially expressed genes in mutant. A) XI under normal growth condition (XI-0%). B) XII under normal growth condition (XII-0%). [file 1754-6834-6-103-S15.xls]

## Sheet: Table S5A
Table S5A Differentially expressed genes in XI under normal growth condition (XI-0%).
Gene ID	Annotation	COG	XI vs X
			Log2R	Z score
A. Carbon metabolism and energy conversion
Teth5140145	iron-containing alcohol dehydrogenase	C	-1.77976	-3.37866
Teth5140146	NADH:flavin oxidoreductase/NADH oxidase	C	-2.55817	-4.74504
Teth5140161	periplasmic binding protein/LacI transcriptional regulator		1.04499	1.92381
Teth5140162	ribokinase	G	0.702546	1.32761
Teth5140163	D-ribose pyranase	G	1.24303	2.39978
Teth5140164	ABC transporter related	G	0.594764	1.1393
Teth5140165	monosaccharide-transporting ATPase	G	1.21964	2.35422
Teth5140216	L-lactate dehydrogenase	C	2.91455	2.16304
Teth5140218	dehydrogenase (flavoprotein)-like protein	C	1.94842	2.88109
Teth5140219	dehydrogenase (flavoprotein)-like protein	C	1.62138	2.7625
Teth5140575	DeoR family transcriptional regulator	KG	1.83303	3.46877
Teth5140576	1-phosphofructokinase	G	1.47508	2.87243
Teth5140936	butyrate kinase	C	-1.90611	-2.23546
Teth5140937	phosphate butyryltransferase	C	-2.36302	-2.80364
Teth5141896	glycerate kinase	G	2.16703	2.3309
Teth5142364	ATP synthase, A subunit	C	-2.03268	-2.93836
Teth5142365	V-type ATP synthase subunit F	C	-1.47393	-2.21027
Teth5142366	V-type ATP synthase subunit C	C	-1.73036	-2.3146
B. Amino acid metabolism
Teth5141201	glycine betaine/L-proline ABC transporter, ATPase subunit	E	0.467064	0.861785
Teth5141202	binding-protein-dependent transport systems inner membrane component	E	1.3172	2.38151
Teth5141943	ATP--cobalamin adenosyltransferase	S	-1.5415	-1.72082
Teth5141944	ethanolamine utilization protein EutN/carboxysome structural protein Ccml	QC	-1.55487	-2.27111
Teth5141945	hypothetical protein		-1.13242	-1.90669
Teth5141946	ethanolamine utilization protein EutJ family protein	E	-1.55305	-2.36717
Teth5142107	hypothetical protein		1.73531	2.67194
Teth5142108	NAD/NADP octopine/nopaline dehydrogenase		2.15639	3.60074
C. Cell membrane metabolism
Teth5140925	peptidoglycan binding domain-containing protein	M	-1.33218	-2.63482
Teth5140926	cell wall hydrolase/autolysin	M	-0.82418	-1.17001
Teth5142008	UDP-N-acetylglucosamine 1-carboxyvinyltransferase	M	-1.55529	-2.1839
Teth5142009	undecaprenyldiphospho-muramoylpentapeptide beta-N- acetylglucosaminyltransferase	M	-1.22174	-2.01649
Teth5142010	stage V sporulation protein E	D	-1.09953	-1.76584
Teth5142011	UDP-N-acetylmuramoylalanine--D-glutamate ligase	M	-1.00334	-1.52699
Teth5142012	phospho-N-acetylmuramoyl-pentapeptide- transferase	M	-0.883072	-1.26281
Teth5142013	UDP-N-acetylmuramoylalanyl-D-glutamyl-2, 6-diaminopimelate--D-alanyl-D-alanyl ligase	M	-1.20122	-2.08092
Teth5142014	UDP-N-acetylmuramoylalanyl-D-glutamate--2, 6-diaminopimelate ligase	M	-1.2823	-2.04337
Teth5142015	peptidoglycan glycosyltransferase	M	-1.81654	-2.78637
Teth5142016	cell division protein FtsL		-2.28611	-3.73929
Teth5142017	S-adenosyl-methyltransferase MraW	M	-2.35431	-3.59432
D. Transport system
Teth5140239	phosphotransferase system, lactose/cellobiose-specific IIB subunit	G	-1.47329	-2.76652
Teth5140268	PTS system, mannitol-specific IIC subunit	G	-1.08994	-2.15945
Teth5140297	transport system permease protein	P	-2.76556	-4.65479
Teth5140298	ABC transporter related	PH	-2.48304	-4.72278
Teth5140395	binding-protein-dependent transport systems inner membrane component		NA	NA
Teth5140396	binding-protein-dependent transport systems inner membrane component	G	1.50411	2.9478
Teth5140323	cobalt transport protein CbiM	P	-3.48701	-6.45898
Teth5140324	cobalt transport protein	P	-3.29221	-5.81605
Teth5140325	cobalt ABC transporter, inner membrane subunit CbiQ	P	-3.60829	-6.47234
Teth5140326	cobalt ABC transporter, ATPase subunit	P	-2.96192	-5.41497
Teth5140412	PTS system, N-acetylglucosamine-specific IIBC subunit	G	-5.25321	-8.63431
Teth5140413	PTS system, glucose subfamily, IIA subunit	G	-1.97708	-3.63927
Teth5140824	putative PTS IIA-like nitrogen-regulatory protein PtsN	GT	-1.67638	-3.26028
Teth5141792	oligopeptide/dipeptide ABC transporter, ATPase subunit	E	-0.935244	-1.81367
Teth5141793	oligopeptide/dipeptide ABC transporter, ATPase subunit		NA	NA
Teth5141794	binding-protein-dependent transport systems inner membrane component	EP	-1.15936	-2.18936
Teth5141795	binding-protein-dependent transport systems inner membrane component	EP	-0.850728	-1.65879
Teth5141796	extracellular solute-binding protein	E	-0.6856	-1.34433
Teth5141850	sodium ion-translocating decarboxylase, beta subunit	C	-0.873781	-1.69297
Teth5141851	sodium pump decarboxylase, gamma subunit		-1.81772	-3.4416
Teth5141852	glyoxalase/bleomycin resistance protein/dioxygenase	E	-1.84426	-3.36175
Teth5141853	LAO/AO transport system ATPase	E	-1.64552	-2.91151
Teth5141932	ABC transporter related	PH	-1.58694	-3.12592
Teth5141933	transport system permease protein	P	-2.06294	-3.95233
Teth5141934	periplasmic binding protein	P	-2.66177	-4.58278
E. Coenzyme metabolism
Teth5140299	cobyrinic acid a,c-diamide synthase	H	-3.026	-5.17979
Teth5140300	cobyric acid synthase	H	-3.12499	-5.03749
Teth5140301	cobalamin biosynthesis protein CobD	H	-1.5852	-2.99232
Teth5140303	hypothetical protein		-2.59126	-4.28815
Teth5140304	putative L-threonine-O-3-phosphate decarboxylase	E	-2.16547	-3.84361
Teth5140305	adenosylcobinamide kinase/adenosylcobinamide-phosphate guanylyltransferase	H	-1.77413	-3.12995
Teth5140306	cobalamin synthase	H	-2.8435	-4.84442
Teth5140307	cobalamin (vitamin B12) biosynthesis CbiX protein	S	-2.36042	-4.14062
Teth5140308	precorrin-8X methylmutase CbiC/CobH	H	-2.00381	-3.54421
Teth5140309	cobalamin biosynthesis protein CbiD	H	-2.10018	-3.62669
Teth5140310	precorrin-6y C5,15-methyltransferase (decarboxylating), CbiE subunit	H	-2.59061	-4.58436
Teth5140311	precorrin-6Y C5,15-methyltransferase (decarboxylating), CbiT subunit	H	-1.95602	-3.2883
Teth5140312	precorrin-2 C20-methyltransferase	H	-2.35476	-4.18215
Teth5140313	precorrin-4 C11-methyltransferase	H	-3.11591	-5.87453
Teth5140314	cobalamin biosynthesis protein CbiG	H	-1.66948	-2.91148
Teth5140315	precorrin-3B C17-methyltransferase	H	-1.91473	-3.2397
Teth5140316	precorrin-6x reductase	H	-1.39705	-2.41644
Teth5140317	glutamyl-tRNA reductase	H	-2.0141	-3.34303
Teth5140318	porphobilinogen deaminase	H	-2.34191	-4.2299
Teth5140319	uroporphyrin-III C-methyltransferase	H	-1.91547	-2.91016
Teth5140320	delta-aminolevulinic acid dehydratase	H	-1.30131	-2.1884
Teth5140021	riboflavin synthase, alpha subunit	H	1.31228	2.0674
Teth5140022	GTP cyclohydrolase II	H	1.31264	2.01997
Teth5140426	pantoate--beta-alanine ligase	H	1.95079	2.20319
Teth5140427	3-methyl-2-oxobutanoate hydroxymethyltransferase	H	2.13219	3.37258
Teth5140428	oxidoreductase domain-containing protein	S	1.69317	2.92612
Teth5140565	phosphomethylpyrimidine kinase	H	0.572224	0.961457
Teth5140566	thiamine-phosphate pyrophosphorylase	H	0.377473	0.66337
Teth5140567	hydroxyethylthiazole kinase	H	0.809043	1.32435
Teth5140568	thiW protein	S	1.23391	1.73146
Teth5140569	putative hydroxymethylpyrimidine transporter CytX	F	2.69335	3.21709
F. Stress response
Teth5140954	peptidoglycan binding domain-containing protein	V	1.65478	3.26943
Teth5141221	restriction modification system DNA specificity subunit	V	1.24746	2.39325
Teth5141222	N-6 DNA methylase	V	1.38258	2.35289
Teth5142020	peptidase M16 domain-containing protein	R	0.498086	0.641829
Teth5142108	NAD/NADP octopine/nopaline dehydrogenase		2.15639	3.60074

## Sheet: Table S5B
Table S5B Differentially expressed genes in XII under normal growth condition (XII-0%).
Gene ID	Annotation	COG	XII vs X
			Log2R	Z score
A. Carbon metabolism and energy conversion
Teth5140145	iron-containing alcohol dehydrogenase	C	-1.42973	-2.76557
Teth5140146	NADH:flavin oxidoreductase/NADH oxidase	C	-1.88114	-3.59392
Teth5141582	oxaloacetate decarboxylase	C	3.26546	2.27218
Teth5140219	dehydrogenase (flavoprotein)-like protein	C	1.05795	2.04439
Teth5142364	ATP synthase, A subunit	C	-0.857227	-1.32182
Teth5142365	V-type ATP synthase subunit F	C	-0.400168	-0.656393
Teth5142366	V-type ATP synthase subunit C	C	-0.623283	-0.882742
Teth5142367	H+-transporting two-sector ATPase, E subunit		-0.702794	-1.09648
Teth5142368	V-type ATP synthase subunit K	C	-0.695318	-1.06683
Teth5142369	H(+)-transporting two-sector ATPase	C	-0.535525	-0.804714
B. Amino acid metabolism
Teth5140651	glutamate synthase (NADPH), homotetrameric	ER	-2.31527	-3.75012
Teth5140600	GntR family transcriptional regulator	K	-0.674568	-1.18464
Teth5141880	ABC transporter related	P	0.322142	0.635931
Teth5140113	(3R)-hydroxymyristoyl-ACP dehydratase	I	-0.191206	-0.267559
Teth5141623	stage V sporulation protein S	S	-0.716541	-0.96501
Teth5142335	hypothetical protein		0.0783165	0.154846
Teth5141430	hypothetical protein	S	0.878849	1.66234
Teth5141167
Teth5142400	diacylglycerol kinase, catalytic region	IR	0.618871	1.08128
Teth5141350	hypothetical protein	S	0.0168456	0.0319857
Teth5140198	RND family efflux transporter MFP subunit		0.385112	0.757676
Teth5141040	HAD family hydrolase	R	0.283402	0.52884
Teth5142404	cobyrinic acid a,c-diamide synthase	D	-0.310383	-0.501835
Teth5140801	pantothenate kinase	K	-0.165631	-0.272141
Teth5141080
Teth5140484	ornithine carbamoyltransferase	E	-0.0548204	-0.0997282
Teth5140035	recombination protein RecR	L	0.478389	0.700903
Teth5140505	ferredoxin-dependent glutamate synthase	E	0.507762	0.8055
Teth5140402	ABC transporter related	R	0.462435	0.801933
Teth5141068	hypothetical protein		-0.560172	-1.09503
Teth5140796	hypothetical protein		-0.693175	-1.35241
Teth5141359
Teth5141820	AIR synthase-like protein	O	0.553309	0.862556
Teth5141635	PRC-barrel domain-containing protein	S	-0.160701	-0.281092
Teth5141419	hypothetical protein		0.557756	1.04866
Teth5141096
Teth5140905
Teth5140574
Teth5142217	integral membrane sensor signal transduction histidine kinase		-0.129736	-0.248314
Teth5140034	hypothetical protein	S	0.4557	0.6976
Teth5141302	Cof-like hydrolase	R	0.261971	0.454706
Teth5141877	hypothetical protein		0.225897	0.377539
Teth5140895	DNA-directed RNA polymerase subunit alpha	K	0.00621237	0.00711846
Teth5141044	ABC transporter related	G	0.576566	1.10138
Teth5140060	uroporphyrin-III C/tetrapyrrole methyltransferase	R	-0.0367377	-0.0681057
Teth5141378	NADH:flavin oxidoreductase/NADH oxidase	C	-0.0414732	-0.0813524
Teth5141351	pyruvate phosphate dikinase	G	0.133943	0.177515
Teth5141178	hypothetical protein	R	0.90676	1.51125
Teth5141807	pseudouridine synthase	J	-0.366777	-0.727325
Teth5140530	thiamine biosynthesis protein ThiH	HR	-0.879453	-0.904577
Teth5141243
Teth5142211	valyl-tRNA synthetase	J	-0.211873	-0.379061
Teth5141115
Teth5140578
Teth5141375	hypothetical protein		-0.645283	-0.561366
Teth5140968	transketolase domain-containing protein	G	-0.0351306	-0.0630629
Teth5140688	RNA-binding S4 domain-containing protein	J	-1.11994	-1.26668
Teth5140520	phosphoribosylformylglycinamidine synthase I	F	-0.461681	-0.670111
Teth5142327	CRISPR-associated Cas family protein	L	0.026941	0.0408418
Teth5141100
Teth5142129	septum site-determining protein MinD	D	-0.0306456	-0.0402522
Teth5140531	transcriptional antiterminator, BglG	K	0.483012	0.811813
Teth5141049	carboxyl-terminal protease	M	0.215551	0.394122
Teth5141699	ATP-dependent protease peptidase subunit	O	0.352798	0.467069
Teth5141504	type II secretion system protein E	NU	0.282591	0.529406
Teth5140868	50S ribosomal protein L4	J	0.557004	0.957912
Teth5140100	CMP/dCMP deaminase, zinc-binding	F	-0.187697	-0.308498
Teth5141704	tryptophanyl-tRNA synthetase	J	0.160037	0.272954
Teth5141581	putative agmatinase	E	0.140931	0.255213
Teth5140331	rhomboid family protein	R	0.137285	0.259269
Teth5142324	CRISPR-associated Cas5 family Hmari subtype protein	L	0.0679204	0.0776686
Teth5141997	two component transcriptional regulator		-0.0784934	-0.146779
Teth5141627	recombinase A	L	0.135092	0.214955
Teth5140321	glutamate-1-semialdehyde-2,1-aminomutase	H	-0.11451	-0.219726
Teth5140727	hypothetical protein		0.60124	1.10716
Teth5141703	hypothetical protein	L	-0.0250882	-0.0485952
Teth5142357	hypothetical protein		-0.41048	-0.466879
Teth5141131	FAD-dependent pyridine nucleotide-disulphide oxidoreductase	R	-0.248106	-0.494571
Teth5140355
Teth5141610	RNA modification protein	J	0.670302	1.03697
Teth5141471	MarR family transcriptional regulator		-0.507664	-0.977507
Teth5140652	ferredoxin-NADP(+) reductase subunit alpha	HC	-1.38085	-2.36866
Teth5140661	carbamoyl phosphate synthase small subunit	EF	-5.06557	-9.06224
Teth5140662	carbamoyl-phosphate synthase, large subunit	EF	-5.37889	-6.6328
Teth5140664	argininosuccinate lyase	E	-2.24027	-2.72369
Teth5141864	tryptophan synthase subunit beta	E	-0.475794	-0.911915
Teth5141865	phosphoribosylanthranilate isomerase	E	-0.81752	-1.58112
Teth5141866	indole-3-glycerol-phosphate synthase	E	-0.79743	-1.53989
Teth5141867	anthranilate phosphoribosyltransferase	E	-0.65674	-1.24894
Teth5141868	glutamine amidotransferase of anthranilate synthase	EH	-1.3798	-2.72466
Teth5141869	anthranilate synthase component I	EH	-0.346655	-0.665764
C. Cell membrane metabolism
Teth5140598	peptidoglycan-binding LysM	M	-1.87655	-2.74125
Teth5140925	peptidoglycan binding domain-containing protein	M	-1.50703	-3.00454
Teth5140926	cell wall hydrolase/autolysin	M	-1.45711	-2.34479
Teth5142015	peptidoglycan glycosyltransferase	M	-1.75535	-2.9913
Teth5142016	cell division protein FtsL		-1.56525	-2.78941
Teth5142017	S-adenosyl-methyltransferase MraW	M	-1.99041	-3.41153
Teth5142018	cell division protein MraZ	S	-1.53904	-2.86091
Teth5141723	3-oxoacyl-(acyl-carrier-protein) reductase		1.1345	1.32979
Teth5141724	malonyl CoA-acyl carrier protein transacylase	I	1.17148	1.75666
Teth5141725	2-nitropropane dioxygenase, NPD	R	1.24906	1.72943
Teth5141726	3-oxoacyl-(acyl carrier protein) synthase III	I	0.931086	1.55818
Teth5141727	putative glycerol-3-phosphate acyltransferase PlsX	I	0.849962	1.48117
Teth5141728	fatty acid biosynthesis transcriptional regulator	Q	1.53857	2.09102
D. Transport system
Teth5140397	extracellular solute-binding protein	G	1.44857	2.83473
Teth5140756	binding-protein-dependent transport systems inner membrane component	G	1.11285	2.08192
Teth5140572	ABC transporter related	E	-1.45646	-2.79567
Teth5140823	transcriptional antiterminator, BglG	K	-1.44016	-2.8772
Teth5140824	putative PTS IIA-like nitrogen-regulatory protein PtsN	GT	-1.03369	-2.03928
Teth5140190	cobalt ABC transporter, inner membrane subunit CbiQ	P	1.46023	2.29896
Teth5140192	cobalt transport protein CbiM	P	1.31072	2.07875
Teth5140253	ABC transporter related	P	3.97579	5.86301
Teth5141138	FeoA family protein	P	-2.27719	-2.52903
Teth5141139	FeoA family protein	P	-2.36106	-3.37537
E. Stress response
Teth5141221	restriction modification system DNA specificity subunit	V	1.28197	2.48577
Teth5141222	N-6 DNA methylase	V	1.68607	3.05048
Teth5142020	peptidase M16 domain-containing protein	R	1.40964	2.24681
Teth5141173	TetR family transcriptional regulator		1.11308	2.00212
Teth5141174	patatin	R	0.637462	1.24946
Teth5141765	major facilitator transporter	null	2.87841	5.3238
Teth5141766	hypothetical protein	null	3.44053	5.7964
Teth5141105	sodium:neurotransmitter symporter	R	1.67904	2.27921
Teth5140502	ferredoxin-NADP(+) reductase subunit alpha	HC	1.40998	2.4095
Teth5140503	NADPH-dependent glutamate synthase beta chain and related oxidoreductase-like	null	1.49541	2.62613
Teth5140625	aldo/keto reductase	R	1.44646	2.5407
Teth5141434	cytochrome c biogenesis protein, transmembrane region	O	1.25565	2.20424
Teth5141435	alkyl hydroperoxide reductase/ Thiol specific antioxidant/ Mal allergen	null	0.83216	1.58389
