# Supplementary material for: Microevolution from shock to adaptation revealed strategies improving ethanol tolerance and production in Thermoanaerobacter
Source: Biotechnol Biofuels. 2013 Jul 22;6:103. doi: 10.1186/1754-6834-6-103 (PMC3751872; doi:10.1186/1754-6834-6-103)
Supplement: Additional file 16 — Differentially expressed genes in mutants under ethanol stress. A) XI under 2% ethanol (XI-2%). B) XII under 6% ethanol (XII-6%). [file 1754-6834-6-103-S16.xls]

## Sheet: Table S6A
Table S6A Differentially expressed genes in XI under ethanol stress (XI-2%).
Gene ID	Annotation	COG	XI-2% vs XI-0%
			Log2R	Z score
A. Carbon metabolism and energy conversion
Teth5140145	iron-containing alcohol dehydrogenase	C	1.39387	2.78642
Teth5140162	ribokinase	G	-1.40092	-2.69199
Teth5140163	D-ribose pyranase	G	-1.94203	-3.79352
Teth5140164	ABC transporter related	G	-1.4304	-2.72943
Teth5140165	monosaccharide-transporting ATPase	G	-2.05938	-4.07573
Teth5140166	monosaccharide-transporting ATPase	G	-1.30295	-2.41889
Teth5140971	6-phosphofructokinase	G	-1.80857	-1.60107
Teth5140992	ROK family glucokinase	KG	-0.673345	-1.31779
Teth5141044	ABC transporter related	G	2.3078	4.38269
Teth5141895	gluconate transporter	GE	-1.78974	-3.45238
Teth5141896	glycerate kinase	G	-2.59511	-3.43912
Teth5141935	iron-containing alcohol dehydrogenase	C	-1.11476	-2.04225
Teth5141936	acetate kinase	C	-1.27272	-2.38468
Teth5140652	ferredoxin-NADP(+) reductase subunit alpha	HC	-1.80154	-2.1175
Teth5140017	3-isopropylmalate dehydrogenase	CE	-1.17246	-2.29058
Teth5140218	dehydrogenase (flavoprotein)-like protein	C	-1.4941	-2.13256
B. Amino acid metabolism
Teth5140015	3-isopropylmalate dehydratase large subunit	E	-1.58822	-3.00878
Teth5140088	fructose-1,6-bisphosphate aldolase	G	-0.322358	-0.211634
Teth5140017	3-isopropylmalate dehydrogenase	CE	-1.17246	-2.29058
Teth5141910
Teth5140018	dihydroxy-acid dehydratase	EG	-1.36008	-2.62557
Teth5140483	arginine deiminase	E	1.03495	2.04483
Teth5140484	ornithine carbamoyltransferase	E	1.41111	2.46444
Teth5140485	carbamate kinase	E	1.05473	1.91694
Teth5140657	N-acetyl-gamma-glutamyl-phosphate reductase	E	-5.09293	-5.14725
Teth5140658	bifunctional ornithine acetyltransferase/N-acetylglutamate synthase protein	E	-4.15053	-4.76161
Teth5140659	acetylglutamate kinase	E	-4.83383	-6.15857
Teth5140660	acetylornithine and succinylornithine aminotransferase	E	-4.64921	-6.50587
Teth5140661	carbamoyl phosphate synthase small subunit	EF	-4.15494	-6.94217
Teth5140662	carbamoyl-phosphate synthase, large subunit	EF	-3.90221	-5.00431
Teth5140663	argininosuccinate synthase	E	-4.06802	-6.08556
Teth5140664	argininosuccinate lyase	E	-4.28051	-5.64941
C. Coenzyme metabolism
Teth5140020	riboflavin biosynthesis protein RibD	H	-1.72116	-2.98489
Teth5140021	riboflavin synthase, alpha subunit	H	-1.78816	-3.02185
Teth5140022	GTP cyclohydrolase II	H	-1.56959	-2.59776
Teth5140023	riboflavin synthase	H	-1.87533	-3.20275
Teth5140565	phosphomethylpyrimidine kinase	H	-1.61028	-2.72785
Teth5140566	thiamine-phosphate pyrophosphorylase	H	-1.61722	-2.83227
Teth5140567	hydroxyethylthiazole kinase	H	-1.2391	-2.03367
D. Transport system
Teth5140198	RND family efflux transporter MFP subunit		1.09251	2.07003
Teth5140199	ABC transporter related	V	1.31724	2.33904
Teth5140228	monosaccharide-transporting ATPase	G	-1.48219	-2.91377
Teth5140396	binding-protein-dependent transport systems inner membrane component	G	-1.38123	-2.71236
Teth5140412	PTS system, N-acetylglucosamine-specific IIBC subunit	G	0.905813	1.7015
Teth5140534	PTS system lactose/cellobiose family IIC subunit	G	1.53613	1.48035
Teth5140572	ABC transporter related	E	-1.73935	-3.1815
Teth5141105	sodium:neurotransmitter symporter	R	1.32893	1.56029
Teth5141201	glycine betaine/L-proline ABC transporter, ATPase subunit	E	-1.68573	-3.21809
Teth5141202	binding-protein-dependent transport systems inner membrane component	E	-1.44958	-2.64244
Teth5142194	extracellular solute-binding protein	G	2.89512	5.20221
Teth5142195	binding-protein-dependent transport systems inner membrane component	G	1.92971	3.76454
Teth5142196	binding-protein-dependent transport systems inner membrane component	G	1.89122	3.64174
Teth5142202	Kojibiose phosphorylase	G	1.11135	2.17829
E. Cell membrane metabolism
Teth5140103	UDP-N-acetylglucosamine 1-carboxyvinyltransferase	M	-1.40243	-2.70628
Teth5140212	glycogen synthase	M	-1.03928	-2.00046
Teth5140583	UDP-N-acetylmuramate--L-alanine ligase	M	-1.09342	-2.1259
Teth5140598	peptidoglycan-binding LysM	M	-3.28446	-4.1702
Teth5140626	NLP/P60 protein	M	-2.13456	-3.87514
Teth5140926	cell wall hydrolase/autolysin	M	-1.20713	-2.26614
Teth5141203	substrate-binding region of ABC-type glycine betaine transport system	M	-1.19589	-2.20937
Teth5142190	cell wall hydrolase, SleB	M	-1.04469	-2.07582
F. Stress response
Teth5140529	polysaccharide biosynthesis protein	R	1.03766	2.05138
Teth5140624	hypothetical protein		1.63216	2.44532
Teth5140625	aldo/keto reductase	R	0.774529	1.33542
Teth5141173	TetR family transcriptional regulator		2.15253	3.32639
Teth5141174	patatin	R	1.15068	2.20756

## Sheet: Table S6B
Table S6B Differentially expressed genes in XII under ethanol stress (XII-6%).
Gene ID	Annotation	COG	XII-6% vs XII-0%
			Log2R	Z score
A. Carbon metabolism and energy conversion
Teth5140145	iron-containing alcohol dehydrogenase	C	1.91993	3.6613
Teth5140146	NADH:flavin oxidoreductase/NADH oxidase	C	1.71206	3.24258
Teth5140416	aconitate hydratase	C	1.66042	3.10051
Teth5141850	sodium ion-translocating decarboxylase, beta subunit	C	2.15407	3.07821
B. Transport system
Teth5140198	RND family efflux transporter MFP subunit		1.70471	3.12256
Teth5140199	ABC transporter related	V	1.6581	2.91916
Teth5140200	hypothetical protein	V	1.29703	2.39551
C. Amino acid metabolism
Teth5140558	glutamine amidotransferase, class-II	E	1.15816	2.26733
Teth5140559	glutamate synthase (NADPH)	E	1.55348	2.96088
D. Stress response
Teth5140200	hypothetical protein	V	1.29703	2.39551
Teth5140954	peptidoglycan binding domain-containing protein	V	1.5201	3.03199
Teth5141785	hypothetical protein		1.26843	2.45002
Teth5141786	glycosyl transferase, group 1		0.972471	1.87186
Teth5141787	nucleotidyl transferase	MJ	1.20502	2.19202
Teth5141847	ECF subfamily RNA polymerase sigma-24 factor		3.05711	5.01316
